# Supplementary material for: Drug-induced Parkinson-like events: a real-world study from 2004 to the first quarter of 2024 based on FAERS
Source: Front Pharmacol. 2025 Jan 3;15:1529260. doi: 10.3389/fphar.2024.1529260 (PMC11739097; doi:10.3389/fphar.2024.1529260)
Supplement: Supplementary file 1 [file DataSheet2.xlsx]

## Sheet: Sheet1
Table S4. The ADR signal detection results of drugs associated with Parkinson-like events on ROR and PRR.
Drug name	No. of reports	ROR (95% CI)	Signal	PRR	Chi-Squared (χ2)	Signal
Carbidopa/Levodopa	10096	60.48 (59.16-61.83)	Y	57.56	457905	Y
Baclofen	2293	22.24 (21.32-23.20)	Y	21.77	43584.07	Y
Pimavanserin	1800	18.88 (18.01-19.80)	Y	18.55	28926.02	Y
Aripiprazole	1568	7.43 (7.06-7.81)	Y	7.38	8407.65	Y
Quetiapine	1366	4.63 (4.39-4.89)	Y	4.62	3777.60	Y
Risperidone	1336	5.89 (5.58-6.22)	Y	5.86	5263.49	Y
Olanzapine	1203	6.40 (6.04-6.78)	Y	6.37	5327.05	Y
Metoclopramide	1183	9.60 (9.06-10.17)	Y	9.52	8830.49	Y
Clozapine	1003	3.91 (3.68-4.17)	Y	3.90	2128.01	Y
Levodopa	795	47.09 (43.83-50.59)	Y	44.96	33706.26	Y
Valproic Acid	785	5.32 (4.96-5.71)	Y	5.30	2699.70	Y
Haloperidol	774	19.56 (18.21-21.01)	Y	19.19	13171.25	Y
Valbenazine	679	16.28 (15.08-17.57)	Y	16.03	9458.70	Y
Paroxetine	636	3.48 (3.22-3.77)	Y	3.47	1109.18	Y
Sertraline	627	3.33 (3.08-3.60)	Y	3.32	1007.09	Y
Carbidopa/Entacapone/Levodopa	597	69.24 (63.69-75.27)	Y	64.68	37061.06	Y
Rotigotine	546	24.07 (22.10-26.21)	Y	23.51	11662.34	Y
Adalimumab	491	0.24 (0.22-0.27)	N	0.24	1150.58	N
Ropinirole	489	19.44 (17.77-21.27)	Y	19.08	8310.05	Y
Rivastigmine	480	9.24 (8.44-10.11)	Y	9.16	3461.73	Y
Venlafaxine	466	2.72 (2.48-2.98)	Y	2.71	500.68	Y
Pramipexole	461	14.65 (13.35-16.06)	Y	14.44	5725.48	Y
Citalopram	437	4.41 (4.01-4.85)	Y	4.40	1138.13	Y
Pregabalin	436	1.13 (1.03-1.24)	Y	1.13	6.40	N
Paliperidone	424	5.05 (4.59-5.56)	Y	5.03	1360.72	Y
Fluoxetine	407	4.20 (3.81-4.63)	Y	4.19	980.49	Y
Entacapone	393	55.54 (50.15-61.50)	Y	52.57	19758.13	Y
Apomorphine	339	15.07 (13.53-16.78)	Y	14.85	4357.94	Y
Lamotrigine	308	1.58 (1.41-1.77)	Y	1.58	65.61	N
Mirtazapine	307	4.49 (4.02-5.03)	Y	4.48	825.63	Y
Escitalopram	295	3.41 (3.04-3.82)	Y	3.40	498.12	Y
Fentanyl	284	1.20 (1.07-1.35)	Y	1.20	9.62	N
Metformin	283	1.21 (1.08-1.36)	Y	1.21	10.38	N
Etanercept	267	0.18 (0.16-0.21)	N	0.18	970.66	N
Interferon Beta-1A	267	0.52 (0.46-0.58)	N	0.52	120.04	N
Ziprasidone	267	8.17 (7.24-9.21)	Y	8.11	1656.94	Y
Lorazepam	263	4.60 (4.07-5.19)	Y	4.58	733.87	Y
Duloxetine	255	0.95 (0.84-1.08)	N	0.95	0.63	N
Apixaban	249	0.99 (0.87-1.12)	N	0.99	0.04	N
Amlodipine	243	1.31 (1.16-1.49)	Y	1.31	18.09	N
Lithium	234	7.91 (6.96-9.00)	Y	7.86	1395.87	Y
Istradefylline	233	25.90 (22.74-29.51)	Y	25.25	5409.27	Y
Bupropion	228	1.70 (1.50-1.94)	Y	1.70	66.03	N
Amantadine	226	22.91 (20.07-26.14)	Y	22.40	4605.28	Y
Lenalidomide	223	0.31 (0.27-0.35)	N	0.31	349.73	N
Alprazolam	216	2.10 (1.84-2.40)	Y	2.10	123.37	Y
Droxidopa	215	4.54 (3.97-5.19)	Y	4.52	588.41	Y
Teriparatide	215	0.56 (0.49-0.64)	N	0.56	74.15	N
Atorvastatin	214	0.87 (0.76-1.00)	N	0.87	4.06	N
Donepezil	211	8.06 (7.04-9.23)	Y	8.00	1288.92	Y
Fingolimod	209	0.71 (0.62-0.81)	N	0.71	24.40	N
Gabapentin	204	0.93 (0.81-1.07)	N	0.93	0.96	N
Clonazepam	203	2.39 (2.09-2.75)	Y	2.39	163.80	Y
Tramadol	198	1.68 (1.46-1.93)	Y	1.68	54.21	N
Tofacitinib	184	0.47 (0.41-0.54)	N	0.47	108.56	N
Lurasidone	178	4.23 (3.65-4.90)	Y	4.21	435.21	Y
Levetiracetam	171	1.12 (0.96-1.30)	N	1.12	2.06	N
Sacubitril/Valsartan	167	0.58 (0.50-0.68)	N	0.58	50.28	N
Insulin Lispro	164	0.79 (0.68-0.92)	N	0.79	9.30	N
Infliximab	158	0.21 (0.18-0.24)	N	0.21	473.62	N
Carbamazepine	157	1.63 (1.39-1.91)	Y	1.63	37.92	N
Carbidopa	157	30.04 (25.62-35.22)	Y	29.16	4261.84	Y
Natalizumab	156	0.35 (0.30-0.40)	N	0.35	193.12	N
Denosumab	152	0.46 (0.39-0.54)	N	0.46	94.87	N
Diazepam	150	2.67 (2.28-3.14)	Y	2.67	156.14	Y
Zolpidem	148	2.05 (1.75-2.41)	Y	2.05	79.71	Y
Rasagiline	147	20.00 (16.98-23.55)	Y	19.61	2591.77	Y
Insulin Glargine	144	0.61 (0.52-0.72)	N	0.61	35.82	N
Zoledronic Acid	142	0.51 (0.43-0.60)	N	0.51	68.39	N
Fumaric Acid	139	0.45 (0.38-0.53)	N	0.45	95.39	N
Brexpiprazole	137	6.04 (5.11-7.15)	Y	6.01	571.14	Y
Oxaliplatin	135	1.24 (1.05-1.47)	Y	1.24	6.34	N
Tacrolimus	132	0.69 (0.58-0.82)	N	0.69	18.22	N
Secukinumab	131	0.32 (0.27-0.38)	N	0.32	188.02	N
Tetrabenazine	129	6.87 (5.77-8.17)	Y	6.83	640.66	Y
Methotrexate	127	0.25 (0.21-0.30)	N	0.25	277.74	N
Esomeprazole	124	0.45 (0.38-0.54)	N	0.45	81.81	N
Valsartan	121	1.20 (1.01-1.44)	Y	1.20	4.18	N
Ciprofloxacin	119	0.65 (0.54-0.78)	N	0.65	22.19	N
Omeprazole	119	0.85 (0.71-1.02)	N	0.85	3.08	N
Ondansetron	116	1.60 (1.34-1.92)	Y	1.60	26.21	N
Oxycodone	100	0.18 (0.15-0.22)	N	0.18	380.20	N
Topiramate	100	1.21 (0.99-1.47)	N	1.21	3.49	N
Deutetrabenazine	99	10.83 (8.88-13.21)	Y	10.72	872.16	Y
Oxybate Sodium	97	0.44 (0.36-0.54)	N	0.44	68.13	N
Simvastatin	93	0.89 (0.72-1.09)	N	0.89	1.38	N
Paracetamol	92	0.39 (0.32-0.48)	N	0.39	87.76	N
Rosuvastatin	92	0.66 (0.54-0.81)	N	0.66	16.48	N
Memantine	90	3.32 (2.70-4.08)	Y	3.31	144.81	Y
Alendronic Acid	88	0.27 (0.22-0.33)	N	0.27	172.39	N
Ciclosporin	88	0.49 (0.40-0.61)	N	0.49	45.67	N
Ibrutinib	87	0.42 (0.34-0.51)	N	0.42	70.66	N
Amiodarone	85	1.08 (0.87-1.33)	N	1.08	0.49	N
Rituximab	85	0.20 (0.16-0.24)	N	0.20	276.84	N
Rofecoxib	82	0.33 (0.26-0.41)	N	0.33	113.44	N
Levofloxacin	80	0.57 (0.46-0.72)	N	0.57	25.16	N
Levothyroxine	80	0.35 (0.28-0.44)	N	0.35	94.99	N
Fampridine	77	0.42 (0.34-0.53)	N	0.42	61.58	N
Enzalutamide	75	0.55 (0.44-0.69)	N	0.55	27.90	N
Interferon Beta-1B	75	0.85 (0.68-1.07)	N	0.85	1.95	N
Morphine	74	0.61 (0.48-0.76)	N	0.61	18.99	N
Imatinib	73	0.42 (0.33-0.53)	N	0.42	58.36	N
Leuprorelin	73	0.38 (0.30-0.48)	N	0.38	73.97	N
Imiglucerase	71	5.46 (4.32-6.89)	Y	5.43	256.59	Y
Cariprazine	70	6.98 (5.52-8.84)	Y	6.94	355.84	Y
Immunoglobulin Human Normal	69	0.26 (0.20-0.33)	N	0.26	146.00	N
Insulin Human	69	0.73 (0.57-0.92)	N	0.73	7.15	N
Salbutamol	69	0.30 (0.24-0.38)	N	0.30	113.62	N
Methylphenidate	68	0.55 (0.43-0.69)	N	0.55	25.55	N
Asenapine	67	3.78 (2.97-4.81)	Y	3.77	136.35	Y
Cabergoline	67	6.69 (5.26-8.51)	Y	6.65	321.54	Y
Palbociclib	67	0.27 (0.21-0.34)	N	0.27	134.93	N
Ustekinumab	67	0.42 (0.33-0.53)	N	0.42	54.85	N
Furosemide	66	0.82 (0.64-1.04)	N	0.82	2.68	N
Botulinum Toxin Type A	64	0.36 (0.28-0.46)	N	0.36	73.77	N
Buprenorphine	63	0.48 (0.37-0.61)	N	0.48	35.47	N
Diclofenac	63	0.25 (0.20-0.32)	N	0.25	140.66	N
Hydrochlorothiazide/Valsartan	60	1.51 (1.17-1.94)	Y	1.51	10.22	N
Tocilizumab	60	0.26 (0.20-0.33)	N	0.26	129.41	N
Metronidazole	59	1.11 (0.86-1.44)	N	1.11	0.67	N
Opicapone	59	31.44 (24.25-40.75)	Y	30.47	1681.58	Y
Oxcarbazepine	59	1.62 (1.26-2.09)	Y	1.62	14.00	N
Fluticasone/Salmeterol	58	0.42 (0.33-0.55)	N	0.42	45.51	N
Lacosamide	58	1.38 (1.07-1.79)	Y	1.38	6.14	N
Nilotinib	57	0.60 (0.46-0.78)	N	0.60	15.24	N
Glatiramer	56	0.40 (0.31-0.52)	N	0.40	51.22	N
Metoprolol	55	0.56 (0.43-0.73)	N	0.56	18.88	N
Ranolazine	55	2.32 (1.78-3.03)	Y	2.32	41.27	Y
Pantoprazole	54	0.51 (0.39-0.67)	N	0.51	25.48	N
Tamsulosin	54	1.33 (1.02-1.74)	Y	1.33	4.51	N
Various	54	0.79 (0.60-1.03)	N	0.79	3.15	N
Diphenhydramine	53	1.49 (1.14-1.96)	Y	1.49	8.66	N
Mirabegron	53	1.20 (0.92-1.57)	N	1.20	1.81	N
Abatacept	52	0.21 (0.16-0.27)	N	0.21	156.44	N
Galantamine	51	5.90 (4.48-7.77)	Y	5.87	205.92	Y
Octreotide	51	0.32 (0.24-0.42)	N	0.32	73.44	N
Carboplatin	50	0.37 (0.28-0.49)	N	0.37	54.32	N
Clomipramine	50	9.58 (7.25-12.66)	Y	9.50	380.13	Y
Solifenacin	49	1.76 (1.33-2.33)	Y	1.76	16.04	N
Trazodone	49	2.99 (2.26-3.96)	Y	2.99	64.76	Y
Varenicline	49	0.19 (0.15-0.26)	N	0.19	163.92	N
Methadone	47	1.46 (1.10-1.95)	Y	1.46	6.84	N
Naproxen	47	0.32 (0.24-0.42)	N	0.32	68.22	N
Bromocriptine	46	8.36 (6.25-11.17)	Y	8.29	295.07	Y
Ciltacabtagene Autoleucel	45	22.10 (16.45-29.71)	Y	21.63	885.50	Y
Dabigatran	45	0.27 (0.20-0.36)	N	0.27	87.71	N
Dupilumab	45	0.08 (0.06-0.10)	N	0.08	499.23	N
Omalizumab	45	0.22 (0.16-0.29)	N	0.22	127.00	N
Desvenlafaxine	44	0.77 (0.58-1.04)	N	0.77	2.89	N
Lidocaine	44	0.92 (0.68-1.23)	N	0.92	0.32	N
Tiotropium	44	0.29 (0.22-0.40)	N	0.30	74.06	N
Exenatide	43	0.15 (0.11-0.21)	N	0.15	201.52	N
Ibuprofen	43	0.20 (0.15-0.26)	N	0.20	141.28	N
Ruxolitinib	43	0.22 (0.17-0.30)	N	0.22	115.71	N
Sevoflurane	43	4.62 (3.43-6.24)	Y	4.61	121.47	Y
Bisoprolol	42	0.95 (0.70-1.28)	N	0.95	0.12	N
Budesonide/Formoterol	42	0.33 (0.25-0.45)	N	0.33	56.25	N
Phenytoin	42	0.75 (0.56-1.02)	N	0.75	3.39	N
Propofol	41	1.82 (1.34-2.48)	Y	1.82	15.19	N
Amitriptyline	40	2.14 (1.57-2.92)	Y	2.14	24.28	Y
Celecoxib	40	0.35 (0.26-0.48)	N	0.35	47.05	N
Fluphenazine	40	23.90 (17.46-32.71)	Y	23.34	855.51	Y
Rivaroxaban	40	0.15 (0.11-0.20)	N	0.15	198.58	N
Acetylsalicylic Acid	39	0.29 (0.21-0.40)	N	0.29	67.04	N
Letrozole	39	0.49 (0.36-0.67)	N	0.49	20.70	N
Ocrelizumab	39	0.26 (0.19-0.36)	N	0.26	80.67	N
Sildenafil	39	0.37 (0.27-0.51)	N	0.37	41.38	N
Mycophenolic Acid	38	0.20 (0.14-0.27)	N	0.20	122.68	N
Prednisone	38	0.34 (0.25-0.47)	N	0.34	48.82	N
Vedolizumab	38	0.19 (0.14-0.26)	N	0.19	128.59	N
Docetaxel	37	0.20 (0.15-0.28)	N	0.20	116.51	N
Nivolumab	37	0.22 (0.16-0.30)	N	0.22	105.06	N
Prednisolone	37	0.35 (0.25-0.49)	N	0.35	44.12	N
Bevacizumab	36	0.17 (0.12-0.24)	N	0.17	142.48	N
Clopidogrel	36	0.29 (0.21-0.41)	N	0.29	61.15	N
Amlodipine/Valsartan	35	1.51 (1.08-2.10)	Y	1.51	5.99	N
Apremilast	35	0.13 (0.10-0.19)	N	0.13	197.11	N
Clarithromycin	35	0.56 (0.41-0.79)	N	0.57	11.71	N
Evolocumab	35	0.12 (0.09-0.17)	N	0.12	223.01	N
Ezetimibe	35	1.01 (0.72-1.40)	N	1.01	0.00	N
Safinamide	35	50.43 (35.89-70.85)	Y	47.96	1609.86	Y
Ramipril	34	0.49 (0.35-0.68)	N	0.49	18.46	N
Upadacitinib	34	0.29 (0.20-0.40)	N	0.29	60.59	N
Atenolol	33	0.89 (0.63-1.25)	N	0.89	0.46	N
Hydrochlorothiazide	33	1.13 (0.80-1.59)	N	1.13	0.50	N
Linezolid	33	0.93 (0.66-1.30)	N	0.93	0.20	N
Amoxicillin	32	0.41 (0.29-0.58)	N	0.41	27.25	N
Atomoxetine	32	0.55 (0.39-0.78)	N	0.55	11.92	N
Fesoterodine	32	2.23 (1.57-3.15)	Y	2.22	21.53	Y
Moxifloxacin	32	0.48 (0.34-0.68)	N	0.48	17.65	N
Ofatumumab	32	0.36 (0.25-0.51)	N	0.36	36.36	N
Velaglucerase Alfa	32	5.06 (3.57-7.16)	Y	5.04	103.54	Y
Certolizumab Pegol	31	0.14 (0.10-0.20)	N	0.14	158.54	N
Risankizumab	31	0.31 (0.22-0.44)	N	0.31	47.74	N
Somatropin	31	0.19 (0.13-0.26)	N	0.19	110.30	N
Vortioxetine	31	0.92 (0.65-1.31)	N	0.92	0.22	N
Zidovudine	31	2.42 (1.70-3.44)	Y	2.41	25.65	Y
Dulaglutide	30	0.20 (0.14-0.29)	N	0.20	94.93	N
Fluvoxamine	30	5.41 (3.78-7.75)	Y	5.39	107.30	Y
Lansoprazole	30	0.31 (0.22-0.45)	N	0.31	45.35	N
Pirfenidone	30	0.34 (0.23-0.48)	N	0.34	39.33	N
Sitagliptin	30	0.36 (0.25-0.52)	N	0.36	33.23	N
Sunitinib	30	0.20 (0.14-0.29)	N	0.20	94.63	N
Teriflunomide	30	0.20 (0.14-0.29)	N	0.20	92.78	N
Tolterodine	30	1.95 (1.36-2.79)	Y	1.95	13.88	N
Zonisamide	30	2.90 (2.03-4.15)	Y	2.89	37.17	Y
Abiraterone	29	0.44 (0.31-0.64)	N	0.44	20.42	N
Azithromycin	29	0.38 (0.27-0.55)	N	0.38	28.79	N
Diltiazem	29	0.78 (0.55-1.13)	N	0.78	1.71	N
Golimumab	29	0.26 (0.18-0.37)	N	0.26	61.92	N
Hydroxyzine	29	2.17 (1.50-3.12)	Y	2.16	18.16	Y
Iron	29	0.53 (0.37-0.77)	N	0.53	11.89	N
Pergolide	29	12.61 (8.74-18.19)	Y	12.46	305.83	Y
Testosterone	29	0.29 (0.20-0.41)	N	0.29	51.76	N
Buspirone	28	4.60 (3.18-6.67)	Y	4.59	78.55	Y
Calcium Chloride/Glucose/Magnesium Chloride/Sodium Chloride/Sodium Lactate	28	0.11 (0.08-0.16)	N	0.11	199.71	N
Chlorpromazine	28	10.30 (7.09-14.94)	Y	10.20	232.41	Y
Dexamethasone	28	0.22 (0.15-0.32)	N	0.22	75.94	N
Paclitaxel	28	0.26 (0.18-0.37)	N	0.26	60.65	N
Pembrolizumab	28	0.22 (0.15-0.32)	N	0.22	78.31	N
Ribavirin	28	0.40 (0.27-0.58)	N	0.40	25.47	N
Aciclovir	27	0.69 (0.47-1.01)	N	0.69	3.78	N
Hydromorphone	27	0.45 (0.31-0.65)	N	0.45	18.49	N
Imipramine	27	7.20 (4.93-10.51)	Y	7.15	142.97	Y
Methylprednisolone	27	0.32 (0.22-0.47)	N	0.32	39.16	N
Peginterferon Alfa-2A	27	0.22 (0.15-0.32)	N	0.22	75.31	N
Ambrisentan	26	0.12 (0.08-0.17)	N	0.12	174.99	N
Bortezomib	26	0.28 (0.19-0.42)	N	0.28	46.86	N
Capecitabine	26	0.16 (0.11-0.23)	N	0.16	115.39	N
Digoxin	26	0.27 (0.18-0.40)	N	0.27	50.71	N
Latanoprost	26	0.64 (0.44-0.94)	N	0.64	5.22	N
Lisinopril	26	0.32 (0.21-0.46)	N	0.32	38.61	N
Pomalidomide	26	0.17 (0.12-0.25)	N	0.17	103.11	N
Sumatriptan	26	0.41 (0.28-0.60)	N	0.41	22.30	N
Tizanidine	26	3.03 (2.06-4.45)	Y	3.02	35.13	Y
Dutasteride	25	1.39 (0.94-2.06)	N	1.39	2.77	N
Ibandronic Acid	25	0.43 (0.29-0.63)	N	0.43	19.36	N
Insulin Aspart	25	0.57 (0.39-0.85)	N	0.57	7.95	N
Paracetamol/Tramadol	25	2.04 (1.38-3.03)	Y	2.04	13.30	Y
Peginterferon Alfa-2B	25	0.37 (0.25-0.55)	N	0.37	26.37	N
Venetoclax	25	0.24 (0.16-0.36)	N	0.24	59.01	N
Ranibizumab	24	0.44 (0.29-0.65)	N	0.44	17.52	N
Cilastatin/Imipenem	23	2.20 (1.46-3.31)	Y	2.20	15.01	Y
Diroximel Fumarate	23	0.89 (0.59-1.34)	N	0.89	0.30	N
Eltrombopag	23	0.39 (0.26-0.58)	N	0.39	22.47	N
Macitentan	23	0.13 (0.09-0.20)	N	0.13	129.35	N
Promethazine	23	1.80 (1.19-2.70)	Y	1.79	8.10	N
Propranolol	23	0.62 (0.41-0.93)	N	0.62	5.52	N
Tafamidis	23	0.95 (0.63-1.43)	N	0.95	0.05	N
Tapentadol	23	1.28 (0.85-1.93)	N	1.28	1.43	N
Valaciclovir	23	0.53 (0.35-0.80)	N	0.53	9.34	N
Anastrozole	22	0.39 (0.26-0.60)	N	0.39	20.65	N
Carvedilol	22	0.59 (0.39-0.90)	N	0.59	6.24	N
Clobazam	22	1.64 (1.08-2.49)	Y	1.64	5.46	N
Doxycycline	22	0.48 (0.32-0.74)	N	0.49	12.03	N
Erlotinib	22	0.19 (0.12-0.29)	N	0.19	76.50	N
Everolimus	22	0.16 (0.11-0.24)	N	0.16	96.26	N
Finasteride	21	0.30 (0.19-0.45)	N	0.30	35.20	N
Macrogol	21	14.97 (9.73-23.03)	Y	14.75	269.39	Y
Suxamethonium	21	9.53 (6.20-14.65)	Y	9.44	158.67	Y
Lamivudine	20	0.50 (0.32-0.78)	N	0.50	9.98	N
Selegiline	20	4.63 (2.98-7.19)	Y	4.61	56.65	Y
Tadalafil	20	0.24 (0.16-0.38)	N	0.25	46.55	N
Triazolam	20	4.24 (2.73-6.58)	Y	4.23	49.31	Y
Allopurinol	19	0.59 (0.38-0.93)	N	0.59	5.28	N
Avapritinib	19	0.70 (0.44-1.09)	N	0.70	2.53	N
Cetirizine	19	0.22 (0.14-0.35)	N	0.22	50.85	N
Estrogens Conjugated	19	0.47 (0.30-0.73)	N	0.47	11.46	N
Midazolam	19	2.17 (1.38-3.41)	Y	2.17	11.97	Y
Miglustat	19	4.19 (2.67-6.58)	Y	4.18	45.95	Y
Alemtuzumab	18	0.24 (0.15-0.38)	N	0.24	42.76	N
Bupivacaine	18	0.92 (0.58-1.46)	N	0.92	0.12	N
Cabozantinib	18	0.14 (0.09-0.22)	N	0.14	96.10	N
Candesartan	18	0.62 (0.39-0.98)	N	0.62	4.18	N
Cyclophosphamide	18	0.21 (0.13-0.33)	N	0.21	53.92	N
Eculizumab	18	0.11 (0.07-0.18)	N	0.11	124.34	N
Olmesartan	18	0.31 (0.20-0.50)	N	0.31	27.31	N
Ranitidine	18	0.03 (0.02-0.05)	N	0.03	571.75	N
Rosiglitazone	18	0.09 (0.06-0.14)	N	0.09	163.46	N
Sorafenib	18	0.21 (0.13-0.33)	N	0.21	54.32	N
Thalidomide	18	0.28 (0.17-0.44)	N	0.28	34.32	N
Vigabatrin	18	0.79 (0.50-1.26)	N	0.79	0.99	N
Empagliflozin	17	0.29 (0.18-0.46)	N	0.29	30.40	N
Hydrochlorothiazide/Losartan	17	1.70 (1.06-2.74)	Y	1.70	4.89	N
Insulin Detemir	17	0.65 (0.40-1.05)	N	0.65	3.21	N
Lisdexamfetamine	17	0.32 (0.20-0.51)	N	0.32	24.67	N
Losartan	17	0.33 (0.21-0.54)	N	0.33	22.76	N
Montelukast	17	0.18 (0.11-0.28)	N	0.18	65.93	N
Naltrexone	17	0.22 (0.14-0.35)	N	0.22	47.91	N
Nicotine	17	0.12 (0.07-0.19)	N	0.12	111.00	N
Oseltamivir	17	0.47 (0.29-0.75)	N	0.47	10.36	N
Treprostinil	17	0.06 (0.04-0.10)	N	0.06	252.36	N
Budesonide	16	0.22 (0.13-0.35)	N	0.22	45.80	N
Clonidine	16	0.56 (0.34-0.92)	N	0.56	5.48	N
Hydrocodone/Paracetamol	16	0.16 (0.10-0.27)	N	0.16	69.05	N
Loperamide	16	0.47 (0.29-0.77)	N	0.47	9.54	N
Maprotiline	16	15.01 (9.16-24.60)	Y	14.79	205.93	Y
Niraparib	16	0.12 (0.07-0.19)	N	0.12	107.39	N
Peginterferon Beta-1A	16	0.50 (0.30-0.81)	N	0.50	8.11	N
Perphenazine	16	17.12 (10.44-28.07)	Y	16.84	238.56	Y
Ribociclib	16	0.23 (0.14-0.37)	N	0.23	42.27	N
Stavudine	16	3.29 (2.01-5.37)	Y	3.28	25.38	Y
Tiotixene	16	18.97 (11.56-31.11)	Y	18.62	266.94	Y
Atezolizumab	15	0.30 (0.18-0.50)	N	0.30	24.64	N
Desmopressin	15	1.33 (0.80-2.20)	N	1.33	1.20	N
Metaxalone	15	4.11 (2.47-6.82)	Y	4.09	35.10	Y
Methylthioninium	15	12.94 (7.78-21.54)	Y	12.78	163.05	Y
Nevirapine	15	0.78 (0.47-1.29)	N	0.78	0.96	N
Pimozide	15	22.21 (13.31-37.05)	Y	21.72	296.79	Y
Prochlorperazine	15	7.35 (4.42-12.21)	Y	7.30	81.62	Y
Sulpiride	15	312.32 (174.38-559.40)	Y	235.77	3509.30	Y
Temozolomide	15	0.33 (0.20-0.54)	N	0.33	20.73	N
Trastuzumab	15	0.15 (0.09-0.25)	N	0.15	69.97	N
Voriconazole	15	0.42 (0.25-0.69)	N	0.42	12.10	N
Amlodipine/Hydrochlorothiazide/Val-sartan	14	1.36 (0.80-2.29)	N	1.36	1.31	N
Enalapril	14	0.76 (0.45-1.28)	N	0.76	1.07	N
Glimepiride	14	1.34 (0.80-2.27)	N	1.34	1.23	N
Mepolizumab	14	0.17 (0.10-0.29)	N	0.17	57.24	N
Metformin/Sitagliptin	14	0.53 (0.32-0.90)	N	0.53	5.72	N
Milnacipran	14	1.56 (0.92-2.64)	N	1.56	2.82	N
Nirmatrelvir/Ritonavir	14	0.12 (0.07-0.20)	N	0.12	94.35	N
Rifaximin	14	0.41 (0.24-0.69)	N	0.41	12.13	N
Siponimod	14	0.57 (0.34-0.96)	N	0.57	4.51	N
Vancomycin	14	0.26 (0.15-0.43)	N	0.26	30.17	N
Aflibercept	13	0.26 (0.15-0.44)	N	0.26	28.17	N
Bosentan	13	0.10 (0.06-0.16)	N	0.10	111.84	N
Dextromethorphan	13	0.95 (0.55-1.64)	N	0.95	0.03	N
Doxorubicin	13	0.13 (0.08-0.22)	N	0.13	75.33	N
Etomidate	13	16.85 (9.74-29.16)	Y	16.57	190.40	Y
Etoposide	13	0.37 (0.22-0.64)	N	0.37	13.66	N
Gemcitabine	13	0.16 (0.09-0.28)	N	0.16	57.30	N
Iloperidone	13	5.59 (3.24-9.65)	Y	5.57	48.74	Y
Ketamine	13	2.05 (1.19-3.53)	Y	2.05	6.95	Y
Lifitegrast	13	0.44 (0.25-0.76)	N	0.44	9.33	N
Pancreatin	13	0.43 (0.25-0.74)	N	0.43	9.78	N
Pazopanib	13	0.18 (0.10-0.30)	N	0.18	49.86	N
Remifentanil	13	9.90 (5.73-17.09)	Y	9.81	102.89	Y
Ritonavir	13	0.60 (0.35-1.03)	N	0.60	3.55	N
Romosozumab	13	0.78 (0.45-1.34)	N	0.78	0.80	N
Aliskiren	12	0.56 (0.32-0.99)	N	0.56	4.05	N
Aspartic Acid/Caffeine/Honey/Inositol/Magne-sium/Malic Acid/Pyridoxine/Riboflavin/Sucrose/ Taurine/Thiamine	12	0.41 (0.23-0.72)	N	0.41	10.11	N
Betamethasone	12	0.65 (0.37-1.14)	N	0.65	2.33	N
Dextromethorphan/Quinidine	12	1.54 (0.88-2.72)	N	1.54	2.28	N
Esketamine	12	0.69 (0.39-1.22)	N	0.69	1.64	N
Fenofibrate	12	0.68 (0.39-1.20)	N	0.68	1.80	N
Leflunomide	12	0.11 (0.06-0.20)	N	0.11	84.86	N
Nintedanib	12	0.14 (0.08-0.25)	N	0.14	63.38	N
Oxazepam	12	4.25 (2.41-7.50)	Y	4.24	29.70	Y
Pamidronic Acid	12	0.20 (0.11-0.36)	N	0.20	37.77	N
Pethidine	12	1.65 (0.94-2.91)	N	1.65	3.07	N
Spironolactone	12	0.44 (0.25-0.77)	N	0.44	8.55	N
Ticagrelor	12	0.23 (0.13-0.41)	N	0.23	30.08	N
Amfetamine	11	0.82 (0.45-1.47)	N	0.82	0.46	N
Amfetamine/Dexamfetamine	11	0.50 (0.28-0.90)	N	0.50	5.56	N
Buprenorphine/Naloxone	11	0.15 (0.08-0.27)	N	0.15	53.48	N
Cisplatin	11	0.16 (0.09-0.30)	N	0.17	46.48	N
Cytarabine	11	0.23 (0.13-0.41)	N	0.23	28.95	N
Darbepoetin Alfa	11	0.16 (0.09-0.30)	N	0.16	46.78	N
Dasatinib	11	0.17 (0.09-0.31)	N	0.17	44.94	N
Drospirenone/Ethinylestradiol	11	0.06 (0.03-0.11)	N	0.06	158.64	N
Erenumab	11	0.10 (0.06-0.19)	N	0.10	86.38	N
Eslicarbazepine	11	1.71 (0.95-3.09)	N	1.71	3.24	N
Flecainide	11	1.25 (0.69-2.25)	N	1.25	0.54	N
Fluconazole	11	0.35 (0.20-0.64)	N	0.35	13.10	N
Fluticasone	11	0.12 (0.07-0.22)	N	0.12	69.90	N
Gadopentetic Acid	11	0.41 (0.23-0.75)	N	0.41	9.11	N
Ipratropium/Salbutamol	11	0.37 (0.20-0.67)	N	0.37	11.89	N
Isoflurane	11	6.99 (3.86-12.65)	Y	6.95	56.05	Y
Macrogol 3350	11	0.13 (0.07-0.23)	N	0.13	66.62	N
Mesalazine	11	0.28 (0.15-0.50)	N	0.28	20.91	N
Piperacillin/Tazobactam	11	0.42 (0.23-0.75)	N	0.42	9.01	N
Semaglutide	11	0.13 (0.07-0.24)	N	0.13	61.34	N
Travoprost	11	1.12 (0.62-2.02)	N	1.12	0.14	N
Verapamil	11	0.46 (0.25-0.82)	N	0.46	7.15	N
Vilazodone	11	0.71 (0.39-1.27)	N	0.71	1.35	N
Warfarin	11	0.09 (0.05-0.16)	N	0.09	106.16	N
Abaloparatide	10	0.22 (0.12-0.42)	N	0.23	26.71	N
Brivaracetam	10	0.96 (0.52-1.78)	N	0.96	0.02	N
Ceftriaxone	10	0.32 (0.17-0.59)	N	0.32	14.63	N
Dabrafenib	10	0.24 (0.13-0.45)	N	0.24	23.42	N
Deferasirox	10	0.13 (0.07-0.23)	N	0.13	61.06	N
Enoxaparin	10	0.19 (0.10-0.36)	N	0.19	34.00	N
Fludarabine	10	0.34 (0.18-0.64)	N	0.34	12.57	N
Interferon Alfa	10	8.66 (4.65-16.14)	Y	8.59	67.13	Y
Nifedipine	10	0.61 (0.33-1.14)	N	0.61	2.47	N
Oxybutynin	10	0.41 (0.22-0.77)	N	0.41	8.29	N
Raloxifene	10	0.47 (0.25-0.88)	N	0.47	5.91	N
Risedronic Acid	10	0.30 (0.16-0.56)	N	0.30	16.00	N
Temazepam	10	2.00 (1.08-3.73)	Y	2.00	5.02	Y
Tenofovir Disoproxil	10	0.09 (0.05-0.16)	N	0.09	96.04	N
Thioridazine	10	11.00 (5.89-20.51)	Y	10.88	89.81	Y
Vildagliptin	10	7.81 (4.19-14.54)	Y	7.75	58.84	Y
Abacavir/Lamivudine	9	0.57 (0.30-1.10)	N	0.57	2.84	N
Alfuzosin	9	1.60 (0.83-3.07)	N	1.59	2.00	N
Alglucosidase Alfa	9	0.62 (0.32-1.18)	N	0.62	2.16	N
Alirocumab	9	0.16 (0.08-0.31)	N	0.16	38.72	N
Axicabtagene Ciloleucel	9	0.43 (0.22-0.82)	N	0.43	6.83	N
Axitinib	9	0.20 (0.10-0.38)	N	0.20	28.92	N
Benzatropine	9	6.99 (3.63-13.47)	Y	6.95	45.86	Y
Cannabidiol	9	0.26 (0.14-0.51)	N	0.26	18.55	N
Cinacalcet	9	0.13 (0.07-0.25)	N	0.13	51.35	N
Dapagliflozin	9	0.17 (0.09-0.33)	N	0.17	35.99	N
Efavirenz	9	0.68 (0.35-1.30)	N	0.68	1.40	N
Eliglustat	9	3.58 (1.86-6.90)	Y	3.57	16.70	Y
Emtricitabine/Tenofovir Disoproxil	9	0.10 (0.05-0.20)	N	0.10	70.62	N
Estradiol	9	0.08 (0.04-0.16)	N	0.08	90.36	N
Glycopyrronium/Indacaterol	9	0.73 (0.38-1.41)	N	0.73	0.89	N
Goserelin	9	0.68 (0.36-1.31)	N	0.68	1.32	N
Hydroxychloroquine	9	0.14 (0.07-0.27)	N	0.14	46.18	N
Interferon Alfa-2B	9	0.80 (0.41-1.53)	N	0.80	0.47	N
Irbesartan	9	0.39 (0.20-0.76)	N	0.39	8.41	N
Isoniazid	9	1.10 (0.57-2.11)	N	1.10	0.08	N
Levocetirizine	9	0.47 (0.25-0.91)	N	0.47	5.27	N
Lubiprostone	9	1.76 (0.92-3.39)	N	1.76	2.96	N
Metformin/Vildagliptin	9	0.97 (0.51-1.87)	N	0.97	0.01	N
Methoxy Polyethylene Glycol-Epoetin Beta	9	0.43 (0.22-0.82)	N	0.43	6.83	N
Nebivolol	9	0.74 (0.38-1.42)	N	0.74	0.83	N
Palivizumab	9	0.27 (0.14-0.53)	N	0.27	17.36	N
Riociguat	9	0.18 (0.09-0.35)	N	0.18	32.99	N
Torasemide	9	0.96 (0.50-1.84)	N	0.96	0.02	N
Water	9	1.06 (0.55-2.03)	N	1.06	0.03	N
Alpha-1-Antitrypsin	8	0.35 (0.18-0.70)	N	0.35	9.60	N
Amoxicillin/Clavulanic Acid	8	0.16 (0.08-0.31)	N	0.16	36.78	N
Apalutamide	8	0.54 (0.27-1.07)	N	0.54	3.22	N
Belimumab	8	0.11 (0.06-0.22)	N	0.11	56.44	N
Blinatumomab	8	0.44 (0.22-0.88)	N	0.44	5.67	N
Cefuroxime	8	0.33 (0.17-0.66)	N	0.33	10.85	N
Cladribine	8	0.53 (0.27-1.06)	N	0.53	3.32	N
Daptomycin	8	0.38 (0.19-0.76)	N	0.38	8.03	N
Dexamfetamine	8	1.26 (0.63-2.53)	N	1.26	0.44	N
Dofetilide	8	0.44 (0.22-0.88)	N	0.44	5.74	N
Dutasteride/Tamsulosin	8	1.93 (0.96-3.86)	N	1.93	3.58	N
Etonogestrel	8	0.05 (0.02-0.10)	N	0.05	147.03	N
Fluorouracil	8	0.13 (0.06-0.25)	N	0.13	47.86	N
Hydrochlorothiazide/Olmesartan	8	0.49 (0.24-0.98)	N	0.49	4.25	N
Indapamide	8	1.09 (0.54-2.17)	N	1.09	0.05	N
Iohexol	8	0.42 (0.21-0.84)	N	0.42	6.41	N
Ixazomib	8	0.18 (0.09-0.36)	N	0.18	29.65	N
Ledipasvir/Sofosbuvir	8	0.15 (0.07-0.29)	N	0.15	39.82	N
Levonorgestrel	8	0.02 (0.01-0.03)	N	0.02	447.52	N
Linagliptin	8	0.46 (0.23-0.93)	N	0.46	4.94	N
Lumateperone	8	1.07 (0.54-2.14)	N	1.07	0.04	N
Methylergometrine	8	3.50 (1.75-7.01)	Y	3.49	14.24	Y
Modafinil	8	0.67 (0.34-1.34)	N	0.67	1.28	N
Nitrofurantoin	8	0.42 (0.21-0.85)	N	0.42	6.29	N
Pemetrexed	8	0.20 (0.10-0.41)	N	0.20	24.76	N
Penicillamine	8	5.12 (2.55-10.25)	Y	5.10	26.36	Y
Propafenone	8	0.84 (0.42-1.68)	N	0.84	0.25	N
Rifampicin	8	0.34 (0.17-0.68)	N	0.34	10.32	N
Sodium Chloride	8	0.42 (0.21-0.83)	N	0.42	6.57	N
Sugammadex	8	2.09 (1.05-4.19)	Y	2.09	4.55	Y
Tolvaptan	8	0.34 (0.17-0.69)	N	0.34	9.96	N
Triptorelin	8	0.80 (0.40-1.60)	N	0.80	0.41	N
Zanamivir	8	1.32 (0.66-2.64)	N	1.32	0.61	N
Acitretin	7	0.86 (0.41-1.81)	N	0.86	0.15	N
Atracurium	7	3.78 (1.80-7.94)	Y	3.77	14.26	Y
Atropine	7	1.91 (0.91-4.02)	N	1.91	3.05	N
Bictegravir/Emtricitabine/Tenofovir Alafenamide	7	0.61 (0.29-1.28)	N	0.61	1.74	N
Biperiden	7	7.98 (3.79-16.79)	Y	7.92	42.38	Y
Bromazepam	7	19.10 (9.04-40.36)	Y	18.74	117.69	Y
Canakinumab	7	0.24 (0.12-0.51)	N	0.24	16.42	N
Cyclobenzaprine	7	0.85 (0.40-1.78)	N	0.85	0.19	N
Dextromethorphan/Guaifenesin	7	0.44 (0.21-0.92)	N	0.44	5.09	N
Disulfiram	7	3.28 (1.56-6.90)	Y	3.27	11.07	Y
Encorafenib	7	0.62 (0.29-1.29)	N	0.62	1.66	N
Exemestane	7	0.30 (0.14-0.62)	N	0.30	11.75	N
Fluticasone/Vilanterol	7	0.14 (0.07-0.30)	N	0.14	36.38	N
Fremanezumab	7	0.32 (0.15-0.67)	N	0.32	10.03	N
Glycopyrronium	7	0.48 (0.23-1.02)	N	0.48	3.85	N
Idelalisib	7	0.41 (0.19-0.85)	N	0.41	6.09	N
Indacaterol	7	0.71 (0.34-1.50)	N	0.71	0.80	N
Iodixanol	7	1.07 (0.51-2.24)	N	1.07	0.03	N
Ivermectin	7	0.54 (0.26-1.12)	N	0.54	2.82	N
Lamivudine/Zidovudine	7	0.61 (0.29-1.28)	N	0.61	1.72	N
Liraglutide	7	0.09 (0.04-0.19)	N	0.09	62.79	N
Lopinavir/Ritonavir	7	0.31 (0.15-0.65)	N	0.31	10.87	N
Meloxicam	7	0.35 (0.17-0.74)	N	0.35	8.34	N
Misoprostol	7	0.88 (0.42-1.84)	N	0.88	0.12	N
Naloxone	7	2.24 (1.07-4.70)	Y	2.24	4.80	Y
Nusinersen	7	0.52 (0.25-1.09)	N	0.52	3.12	N
Pegfilgrastim	7	0.05 (0.02-0.11)	N	0.05	125.02	N
Perflutren	7	0.53 (0.25-1.12)	N	0.53	2.87	N
Phenelzine	7	1.50 (0.72-3.16)	N	1.50	1.18	N
Phentermine	7	1.00 (0.48-2.10)	N	1.00	0.00	N
Rabeprazole	7	0.66 (0.31-1.38)	N	0.66	1.24	N
Rocuronium	7	0.86 (0.41-1.80)	N	0.86	0.16	N
Rucaparib	7	0.18 (0.09-0.37)	N	0.18	26.43	N
Sapropterin	7	0.69 (0.33-1.44)	N	0.69	1.01	N
Sirolimus	7	0.26 (0.13-0.55)	N	0.26	14.38	N
Sulfasalazine	7	0.29 (0.14-0.62)	N	0.29	11.87	N
Tegaserod	7	0.40 (0.19-0.83)	N	0.40	6.40	N
Terbinafine	7	0.21 (0.10-0.44)	N	0.21	20.85	N
Thiethylperazine	7	49.29 (23.06-105.36)	Y	46.93	314.93	Y
Tisagenlecleucel	7	0.46 (0.22-0.97)	N	0.46	4.39	N
Tranylcypromine	7	3.76 (1.79-7.89)	Y	3.75	14.11	Y
Triamcinolone	7	0.17 (0.08-0.35)	N	0.17	29.18	N
Trihexyphenidyl	7	9.69 (4.60-20.40)	Y	9.60	53.98	Y
Vismodegib	7	0.34 (0.16-0.70)	N	0.34	9.19	N
Acamprosate	6	3.98 (1.78-8.87)	Y	3.96	13.31	Y
Asfotase Alfa	6	0.31 (0.14-0.70)	N	0.31	9.01	N
Bisacodyl	6	1.07 (0.48-2.38)	N	1.07	0.03	N
Captopril	6	2.75 (1.23-6.13)	Y	2.75	6.66	Y
Casirivimab/Imdevimab	6	0.40 (0.18-0.89)	N	0.40	5.45	N
Cefotaxime	6	1.59 (0.71-3.54)	N	1.59	1.32	N
Clindamycin	6	0.15 (0.07-0.33)	N	0.15	29.34	N
Codeine	6	1.03 (0.46-2.29)	N	1.03	0.00	N
Codeine/Paracetamol	6	0.55 (0.25-1.22)	N	0.55	2.25	N
Desloratadine	6	0.79 (0.36-1.77)	N	0.79	0.32	N
Doxazosin	6	0.43 (0.19-0.95)	N	0.43	4.58	N
Eplerenone	6	1.01 (0.45-2.24)	N	1.01	0.00	N
Epoprostenol	6	0.07 (0.03-0.16)	N	0.07	72.04	N
Ezetimibe/Simvastatin	6	0.50 (0.23-1.12)	N	0.50	2.93	N
Famotidine	6	0.40 (0.18-0.89)	N	0.40	5.45	N
Fluvastatin	6	0.76 (0.34-1.70)	N	0.76	0.44	N
Gadobenic Acid	6	0.56 (0.25-1.24)	N	0.56	2.10	N
Gamma-Hydroxybutyrate/Oxybate Sodium	6	0.25 (0.11-0.56)	N	0.25	13.36	N
Granisetron	6	1.07 (0.48-2.38)	N	1.07	0.02	N
Idursulfase	6	0.38 (0.17-0.84)	N	0.38	6.23	N
Ioversol	6	0.58 (0.26-1.30)	N	0.59	1.77	N
Irinotecan	6	0.14 (0.06-0.32)	N	0.14	31.06	N
Itraconazole	6	0.43 (0.19-0.96)	N	0.43	4.53	N
Lactulose	6	2.27 (1.02-5.05)	Y	2.27	4.24	Y
Linaclotide	6	0.19 (0.09-0.42)	N	0.19	20.61	N
Naloxone/Oxycodone	6	3.71 (1.66-8.28)	Y	3.70	11.84	Y
Olaparib	6	0.20 (0.09-0.44)	N	0.20	19.56	N
Oxycodone/Paracetamol	6	0.07 (0.03-0.15)	N	0.07	75.28	N
Pravastatin	6	0.30 (0.14-0.67)	N	0.30	9.64	N
Raltegravir	6	0.44 (0.20-0.97)	N	0.44	4.33	N
Ravulizumab	6	0.46 (0.21-1.03)	N	0.46	3.77	N
Selexipag	6	0.09 (0.04-0.20)	N	0.09	56.32	N
Sofosbuvir	6	0.23 (0.10-0.51)	N	0.23	15.33	N
Suvorexant	6	0.33 (0.15-0.74)	N	0.33	8.13	N
Teduglutide	6	0.14 (0.06-0.31)	N	0.14	31.30	N
Telmisartan	6	0.34 (0.15-0.75)	N	0.34	7.86	N
Timolol/Travoprost	6	4.36 (1.96-9.73)	Y	4.35	15.48	Y
Valdecoxib	6	0.22 (0.10-0.49)	N	0.22	16.42	N
Ziconotide	6	0.63 (0.28-1.41)	N	0.63	1.29	N
Aclidinium	5	0.24 (0.10-0.58)	N	0.24	11.99	N
Agalsidase Beta	5	0.20 (0.08-0.48)	N	0.20	16.07	N
Alogliptin	5	1.85 (0.77-4.45)	N	1.85	1.95	N
Alprostadil	5	0.54 (0.23-1.30)	N	0.54	1.95	N
Amifampridine	5	0.63 (0.26-1.50)	N	0.63	1.12	N
Antithymocyte Immunoglobulin	5	0.20 (0.08-0.49)	N	0.20	15.75	N
Azacitidine	5	0.11 (0.05-0.27)	N	0.11	35.09	N
Benserazide/Levodopa	5	78.49 (31.54-195.35)	Y	72.62	353.52	Y
Betaine	5	2.11 (0.88-5.07)	N	2.11	2.91	N
Bosutinib	5	0.25 (0.11-0.61)	N	0.26	10.88	N
Brinzolamide	5	0.75 (0.31-1.79)	N	0.75	0.43	N
Carfilzomib	5	0.13 (0.05-0.32)	N	0.13	28.54	N
Carisoprodol	5	1.07 (0.45-2.58)	N	1.07	0.03	N
Cefpodoxime	5	2.64 (1.10-6.34)	Y	2.63	5.06	Y
Cetuximab	5	0.09 (0.04-0.22)	N	0.09	46.14	N
Daratumumab	5	0.17 (0.07-0.41)	N	0.17	20.44	N
Darunavir	5	0.51 (0.21-1.23)	N	0.51	2.31	N
Dexlansoprazole	5	0.29 (0.12-0.71)	N	0.29	8.46	N
Diclofenamide	5	0.77 (0.32-1.86)	N	0.77	0.34	N
Dopamine	5	6.68 (2.77-16.09)	Y	6.64	23.97	Y
Dronedarone	5	0.28 (0.12-0.68)	N	0.28	9.09	N
Eletriptan	5	0.55 (0.23-1.32)	N	0.55	1.85	N
Entecavir	5	0.51 (0.21-1.22)	N	0.51	2.37	N
Fexofenadine	5	0.11 (0.05-0.27)	N	0.11	34.55	N
Filgrastim	5	0.13 (0.05-0.31)	N	0.13	28.89	N
Fluoxetine/Olanzapine	5	2.69 (1.12-6.46)	Y	2.68	5.28	Y
Fluticasone/Umeclidinium/Vilanterol	5	0.12 (0.05-0.29)	N	0.12	32.36	N
Fondaparinux	5	0.26 (0.11-0.62)	N	0.26	10.76	N
Glipizide	5	0.53 (0.22-1.28)	N	0.53	2.03	N
Hydrochlorothiazide/Irbesartan	5	0.63 (0.26-1.52)	N	0.63	1.07	N
Hydrochlorothiazide/Telmisartan	5	1.10 (0.46-2.64)	N	1.10	0.04	N
Hydrocodone	5	0.31 (0.13-0.74)	N	0.31	7.86	N
Hydrocortisone	5	0.17 (0.07-0.41)	N	0.17	20.26	N
Hyoscine	5	0.45 (0.19-1.08)	N	0.45	3.34	N
Idecabtagene Vicleucel	5	2.07 (0.86-4.97)	N	2.07	2.75	N
Ifosfamide	5	0.60 (0.25-1.45)	N	0.61	1.29	N
Insulin Degludec	5	0.29 (0.12-0.69)	N	0.29	8.81	N
Insulin Glulisine	5	0.55 (0.23-1.32)	N	0.55	1.85	N
Iopromide	5	0.22 (0.09-0.54)	N	0.22	13.55	N
Lapatinib	5	0.14 (0.06-0.33)	N	0.14	27.63	N
Lenvatinib	5	0.08 (0.03-0.18)	N	0.08	55.89	N
Meropenem	5	0.41 (0.17-1.00)	N	0.41	4.13	N
Midodrine	5	2.24 (0.93-5.38)	N	2.23	3.41	N
Nalbuphine	5	5.08 (2.11-12.24)	Y	5.06	16.31	Y
Nelfinavir	5	2.10 (0.87-5.05)	N	2.10	2.87	N
Nortriptyline	5	1.02 (0.43-2.46)	N	1.02	0.00	N
Ofloxacin	5	0.74 (0.31-1.79)	N	0.74	0.44	N
Ponatinib	5	0.13 (0.05-0.32)	N	0.13	28.65	N
Prucalopride	5	1.55 (0.65-3.74)	N	1.55	0.98	N
Ramelteon	5	0.71 (0.30-1.71)	N	0.71	0.57	N
Regadenoson	5	0.46 (0.19-1.10)	N	0.46	3.18	N
Regorafenib	5	0.11 (0.05-0.26)	N	0.11	36.10	N
Reteplase	5	2.37 (0.98-5.69)	N	2.36	3.94	N
Romiplostim	5	0.14 (0.06-0.34)	N	0.14	25.55	N
Ropivacaine	5	1.11 (0.46-2.67)	N	1.11	0.05	N
Sotalol	5	0.73 (0.31-1.77)	N	0.73	0.48	N
Sulfamethoxazole/Trimethoprim	5	0.12 (0.05-0.29)	N	0.12	32.40	N
Telaprevir	5	0.05 (0.02-0.12)	N	0.05	93.58	N
Thiamazole	5	0.81 (0.34-1.95)	N	0.81	0.22	N
Tolcapone	5	16.86 (6.96-40.82)	Y	16.59	73.30	Y
Trametinib	5	0.19 (0.08-0.46)	N	0.19	17.22	N
Trofinetide	5	0.64 (0.27-1.54)	N	0.64	1.00	N
Vardenafil	5	0.45 (0.19-1.09)	N	0.45	3.28	N
Abemaciclib	4	0.16 (0.06-0.44)	N	0.16	16.99	N
Acalabrutinib	4	0.30 (0.11-0.81)	N	0.30	6.43	N
Anakinra	4	0.13 (0.05-0.34)	N	0.13	24.24	N
Atropine/Diphenoxylate	4	1.10 (0.41-2.93)	N	1.10	0.04	N
Azathioprine	4	0.20 (0.07-0.52)	N	0.20	13.16	N
Benralizumab	4	0.15 (0.05-0.39)	N	0.15	20.00	N
Benzylpenicillin	4	0.69 (0.26-1.83)	N	0.69	0.57	N
Bismuth	4	4.48 (1.68-11.96)	Y	4.46	10.76	Y
Bivalirudin	4	0.81 (0.30-2.15)	N	0.81	0.19	N
Budesonide/Formoterol/Glycopyrron-ium	4	0.25 (0.10-0.68)	N	0.25	8.80	N
Bupropion/Naltrexone	4	0.22 (0.08-0.57)	N	0.22	11.45	N
Canagliflozin	4	0.07 (0.03-0.19)	N	0.07	49.76	N
Cenobamate	4	0.38 (0.14-1.00)	N	0.38	4.13	N
Chlorambucil	4	1.27 (0.48-3.39)	N	1.27	0.23	N
Cilostazol	4	0.49 (0.19-1.32)	N	0.49	2.07	N
Citric Acid/Magnesium Oxide/Sodium Picosulfate	4	0.91 (0.34-2.41)	N	0.91	0.04	N
Clobetasol	4	0.31 (0.12-0.84)	N	0.32	5.96	N
Corticotropin	4	0.11 (0.04-0.30)	N	0.11	27.44	N
Daridorexant	4	0.96 (0.36-2.57)	N	0.96	0.01	N
Delorazepam	4	27.76 (10.27-75.01)	Y	27.00	100.26	Y
Dexmedetomidine	4	0.68 (0.26-1.82)	N	0.68	0.60	N
Dexmethylphenidate	4	0.73 (0.27-1.95)	N	0.73	0.39	N
Dinoprostone	4	1.39 (0.52-3.72)	N	1.39	0.44	N
Doxepin	4	0.62 (0.23-1.65)	N	0.62	0.93	N
Epinephrine	4	0.14 (0.05-0.37)	N	0.14	21.29	N
Epirubicin	4	0.20 (0.08-0.54)	N	0.20	12.44	N
Ertapenem	4	0.53 (0.20-1.42)	N	0.53	1.66	N
Erythromycin	4	0.32 (0.12-0.85)	N	0.32	5.86	N
Eszopiclone	4	0.16 (0.06-0.43)	N	0.16	17.66	N
Formoterol	4	0.56 (0.21-1.49)	N	0.56	1.40	N
Formoterol/Mometasone	4	0.17 (0.06-0.45)	N	0.17	16.24	N
Gadobutrol	4	0.25 (0.09-0.67)	N	0.25	8.84	N
Gadolinium	4	0.75 (0.28-2.01)	N	0.75	0.33	N
Galsulfase	4	0.45 (0.17-1.21)	N	0.45	2.65	N
Gefitinib	4	0.17 (0.06-0.45)	N	0.17	16.22	N
Glucose	4	0.15 (0.06-0.41)	N	0.15	18.53	N
Guanfacine	4	0.45 (0.17-1.19)	N	0.45	2.72	N
Inclisiran	4	0.41 (0.15-1.09)	N	0.41	3.40	N
Influenza Vaccine	4	3.27 (1.22-8.72)	Y	3.26	6.27	Y
Ipratropium	4	0.29 (0.11-0.76)	N	0.29	7.16	N
Ixekizumab	4	0.07 (0.03-0.20)	N	0.07	45.98	N
Ketoprofen	4	1.06 (0.40-2.81)	N	1.06	0.01	N
Loratadine	4	0.08 (0.03-0.21)	N	0.08	43.66	N
Lorlatinib	4	0.41 (0.15-1.10)	N	0.41	3.36	N
Loxapine	4	14.19 (5.29-38.08)	Y	13.99	48.31	Y
Medroxyprogesterone	4	0.08 (0.03-0.21)	N	0.08	43.26	N
Mefloquine	4	0.52 (0.19-1.37)	N	0.52	1.82	N
Molnupiravir	4	0.46 (0.17-1.21)	N	0.46	2.61	N
Nitisinone	4	1.51 (0.57-4.04)	N	1.51	0.70	N
Octocog Alfa	4	0.16 (0.06-0.43)	N	0.16	17.41	N
Ombitasvir/Paritaprevir/Ritonavir	4	0.28 (0.11-0.75)	N	0.28	7.37	N
Osimertinib	4	0.10 (0.04-0.26)	N	0.10	33.50	N
Oxytocin	4	1.34 (0.50-3.57)	N	1.34	0.34	N
Pioglitazone	4	0.12 (0.04-0.31)	N	0.12	26.85	N
Primidone	4	1.75 (0.66-4.68)	N	1.75	1.30	N
Pseudoephedrine	4	0.44 (0.16-1.16)	N	0.44	2.91	N
Relugolix	4	0.32 (0.12-0.84)	N	0.32	5.95	N
Repaglinide	4	1.20 (0.45-3.19)	N	1.20	0.13	N
Retigabine	4	2.24 (0.84-5.96)	N	2.23	2.73	N
Riluzole	4	1.17 (0.44-3.13)	N	1.17	0.10	N
Rufinamide	4	4.81 (1.80-12.85)	Y	4.79	12.02	Y
Salmeterol	4	0.09 (0.03-0.24)	N	0.09	36.97	N
Sarilumab	4	0.12 (0.05-0.33)	N	0.12	24.62	N
Sennoside A+B	4	2.16 (0.81-5.76)	N	2.16	2.48	N
Sofosbuvir/Velpatasvir	4	0.11 (0.04-0.29)	N	0.11	29.37	N
Tobramycin	4	0.14 (0.05-0.37)	N	0.14	21.48	N
Trospium	4	1.66 (0.62-4.42)	N	1.66	1.04	N
Tuberculin	4	0.49 (0.18-1.30)	N	0.49	2.13	N
Vandetanib	4	0.76 (0.28-2.02)	N	0.76	0.31	N
Vemurafenib	4	0.13 (0.05-0.35)	N	0.13	22.56	N
Vincristine	4	0.19 (0.07-0.50)	N	0.19	14.19	N
Vinorelbine	4	0.43 (0.16-1.16)	N	0.43	2.96	N
Zolmitriptan	4	0.63 (0.24-1.69)	N	0.63	0.86	N
Abacavir	3	0.41 (0.13-1.27)	N	0.41	2.57	N
Acetylsalicylic Acid/Dipyridamole	3	0.52 (0.17-1.62)	N	0.52	1.31	N
Albendazole	3	0.78 (0.25-2.43)	N	0.78	0.18	N
Aliskiren/Hydrochlorothiazide	3	1.55 (0.50-4.82)	N	1.55	0.59	N
Alteplase	3	0.11 (0.03-0.33)	N	0.11	22.50	N
Amikacin	3	0.13 (0.04-0.42)	N	0.13	16.73	N
Amisulpride	3	6.15 (1.98-19.14)	Y	6.12	12.86	Y
Amlodipine/Olmesartan	3	1.07 (0.34-3.32)	N	1.07	0.01	N
Armodafinil	3	0.22 (0.07-0.68)	N	0.22	8.26	N
Ascorbic Acid	3	0.48 (0.15-1.49)	N	0.48	1.69	N
Atazanavir	3	0.27 (0.09-0.84)	N	0.27	5.90	N
Bamlanivimab	3	0.19 (0.06-0.60)	N	0.19	10.06	N
Bendamustine	3	0.11 (0.03-0.33)	N	0.11	22.53	N
Bicalutamide	3	0.27 (0.09-0.82)	N	0.27	6.08	N
Bleomycin	3	0.70 (0.23-2.19)	N	0.70	0.37	N
Botulinum Toxin Type B	3	3.60 (1.16-11.20)	Y	3.59	5.62	Y
Brolucizumab	3	0.27 (0.09-0.83)	N	0.27	5.96	N
Busulfan	3	0.13 (0.04-0.41)	N	0.13	16.90	N
Cabazitaxel	3	0.50 (0.16-1.56)	N	0.50	1.47	N
Calcitriol	3	0.58 (0.19-1.80)	N	0.58	0.91	N
Chlordiazepoxide	3	3.08 (0.99-9.55)	N	3.07	4.19	Y
Cisapride	3	1.07 (0.35-3.33)	N	1.07	0.01	N
Clorazepic Acid	3	2.42 (0.78-7.51)	N	2.41	2.49	N
Cobicistat/Elvitegravir/Emtricitabine/ Tenofovir Disoproxil	3	0.33 (0.11-1.03)	N	0.33	4.05	N
Darolutamide	3	0.83 (0.27-2.57)	N	0.83	0.10	N
Decitabine	3	0.32 (0.10-1.00)	N	0.32	4.29	N
Deferoxamine	3	0.74 (0.24-2.28)	N	0.74	0.29	N
Diclofenac/Misoprostol	3	0.70 (0.23-2.17)	N	0.70	0.39	N
Didanosine	3	0.79 (0.26-2.46)	N	0.79	0.16	N
Dihydroergotoxine	3	5.30 (1.70-16.49)	Y	5.28	10.41	Y
Dimeticone	3	1.58 (0.51-4.91)	N	1.58	0.64	N
Dobutamine	3	1.56 (0.50-4.84)	N	1.56	0.60	N
Dorzolamide/Timolol	3	0.30 (0.10-0.92)	N	0.30	5.01	N
Doxylamine	3	0.54 (0.17-1.67)	N	0.54	1.18	N
Dronabinol	3	1.05 (0.34-3.25)	N	1.05	0.01	N
Droperidol	3	5.13 (1.65-15.95)	Y	5.11	9.92	Y
Durvalumab	3	0.15 (0.05-0.45)	N	0.15	15.02	N
Edaravone	3	0.56 (0.18-1.72)	N	0.56	1.07	N
Efgartigimod Alfa	3	0.31 (0.10-0.95)	N	0.31	4.73	N
Eicosapentaenoic Acid	3	0.31 (0.10-0.95)	N	0.31	4.74	N
Eluxadoline	3	0.50 (0.16-1.55)	N	0.50	1.51	N
Ergocalciferol	3	1.01 (0.32-3.12)	N	1.01	0.00	N
Erythropoietin	3	0.10 (0.03-0.32)	N	0.10	23.29	N
Estrogens Conjugated/Medroxyprogesterone	3	0.15 (0.05-0.47)	N	0.15	14.33	N
Ethinylestradiol	3	0.34 (0.11-1.07)	N	0.34	3.75	N
Fenfluramine	3	0.44 (0.14-1.37)	N	0.44	2.10	N
Fexofenadine/Pseudoephedrine	3	0.40 (0.13-1.23)	N	0.40	2.76	N
Fluorescein	3	1.17 (0.38-3.62)	N	1.17	0.07	N
Gadoteridol	3	0.89 (0.29-2.76)	N	0.89	0.04	N
Galcanezumab	3	0.06 (0.02-0.19)	N	0.06	42.21	N
Glibenclamide	3	0.48 (0.16-1.50)	N	0.48	1.67	N
Guaifenesin	3	0.20 (0.06-0.61)	N	0.20	9.89	N
Heparin	3	0.05 (0.02-0.16)	N	0.05	53.43	N
Hydrochlorothiazide/Lisinopril	3	0.38 (0.12-1.17)	N	0.38	3.10	N
Indometacin	3	0.34 (0.11-1.04)	N	0.34	3.93	N
Inotersen	3	0.33 (0.11-1.02)	N	0.33	4.14	N
Interferon	3	1.00 (0.32-3.11)	N	1.00	0.00	N
Interferon Alfa-2A	3	1.20 (0.39-3.72)	N	1.20	0.10	N
Iopamidol	3	0.32 (0.10-1.01)	N	0.32	4.22	N
Ipilimumab	3	0.07 (0.02-0.21)	N	0.07	38.02	N
Isoniazid/Rifampicin	3	2.28 (0.73-7.08)	N	2.28	2.15	N
Isotretinoin	3	0.02 (0.01-0.06)	N	0.02	139.25	N
Ivabradine	3	0.43 (0.14-1.32)	N	0.43	2.32	N
Ketorolac	3	0.29 (0.09-0.89)	N	0.29	5.27	N
Lanreotide	3	0.10 (0.03-0.30)	N	0.10	25.69	N
Liothyronine	3	0.41 (0.13-1.26)	N	0.41	2.59	N
Lovastatin	3	0.77 (0.25-2.37)	N	0.77	0.22	N
Magnesium Sulfate/Potassium Sulfate/Sodium Sulfate	3	0.30 (0.10-0.91)	N	0.30	5.05	N
Maraviroc	3	1.30 (0.42-4.02)	N	1.29	0.20	N
Mepivacaine	3	1.30 (0.42-4.02)	N	1.30	0.20	N
Methyldopa	3	1.18 (0.38-3.67)	N	1.18	0.08	N
Mogamulizumab	3	0.77 (0.25-2.40)	N	0.77	0.20	N
Nabilone	3	5.70 (1.83-17.73)	Y	5.67	11.56	Y
Neostigmine	3	4.41 (1.42-13.72)	Y	4.40	7.88	Y
Norfloxacin	3	2.67 (0.86-8.31)	N	2.67	3.14	N
Obeticholic Acid	3	0.17 (0.05-0.51)	N	0.17	12.59	N
Obinutuzumab	3	0.18 (0.06-0.56)	N	0.18	11.28	N
Olopatadine	3	0.29 (0.09-0.90)	N	0.29	5.16	N
Oxymorphone	3	0.09 (0.03-0.27)	N	0.09	28.31	N
Ozanimod	3	0.22 (0.07-0.68)	N	0.22	8.40	N
Parathyroid Hormone	3	0.20 (0.07-0.63)	N	0.20	9.45	N
Patiromer	3	0.10 (0.03-0.32)	N	0.10	22.96	N
Patisiran	3	0.43 (0.14-1.34)	N	0.43	2.22	N
Pertuzumab	3	0.17 (0.05-0.52)	N	0.17	12.34	N
Phenoxymethylpenicillin	3	0.63 (0.20-1.96)	N	0.63	0.65	N
Phentermine/Topiramate	3	0.38 (0.12-1.19)	N	0.39	2.95	N
Pitavastatin	3	0.58 (0.19-1.81)	N	0.58	0.90	N
Potassium	3	0.29 (0.09-0.90)	N	0.29	5.25	N
Prasugrel	3	0.17 (0.05-0.52)	N	0.17	12.30	N
Procyclidine	3	11.22 (3.60-35.03)	Y	11.10	27.61	Y
Radium Ra 223 Dichloride	3	0.27 (0.09-0.83)	N	0.27	6.00	N
Rimegepant	3	0.23 (0.08-0.72)	N	0.23	7.56	N
Salicylic Acid	3	0.44 (0.14-1.37)	N	0.44	2.12	N
Sevelamer	3	0.22 (0.07-0.68)	N	0.22	8.37	N
Sodium Citrate	3	0.10 (0.03-0.30)	N	0.10	25.34	N
Sodium Phenylbutyrate/Ursodoxicoltaurine	3	1.99 (0.64-6.18)	N	1.99	1.47	N
Taliglucerase Alfa	3	1.18 (0.38-3.66)	N	1.18	0.08	N
Tasimelteon	3	0.25 (0.08-0.77)	N	0.25	6.87	N
Tedizolid	3	2.91 (0.94-9.04)	N	2.90	3.75	N
Tenofovir	3	0.67 (0.21-2.06)	N	0.67	0.50	N
Trifluoperazine	3	7.60 (2.44-23.67)	Y	7.55	17.06	Y
Umeclidinium	3	0.39 (0.12-1.20)	N	0.39	2.91	N
Umeclidinium/Vilanterol	3	0.11 (0.04-0.34)	N	0.11	21.78	N
Abacavir/Dolutegravir/Lamivudine	2	0.19 (0.05-0.76)	N	0.19	6.92	N
Acetazolamide	2	0.52 (0.13-2.09)	N	0.52	0.87	N
Acetylsalicylic Acid/Caffeine/Paracetamol	2	0.11 (0.03-0.43)	N	0.11	14.71	N
Afatinib	2	0.09 (0.02-0.35)	N	0.09	18.81	N
Aldesleukin	2	0.60 (0.15-2.41)	N	0.60	0.53	N
Alendronic Acid/Colecalciferol	2	0.33 (0.08-1.33)	N	0.33	2.69	N
Alpelisib	2	0.08 (0.02-0.34)	N	0.08	19.95	N
Ambenonium	2	12.28 (3.04-49.53)	N	12.13	20.45	N
Amiloride/Hydrochlorothiazide	2	2.36 (0.59-9.44)	N	2.35	1.56	N
Amphotericin B	2	0.12 (0.03-0.50)	N	0.12	12.28	N
Ampicillin	2	0.61 (0.15-2.42)	N	0.61	0.51	N
Anagrelide	2	0.41 (0.10-1.66)	N	0.41	1.65	N
Aprepitant	2	0.24 (0.06-0.95)	N	0.24	4.92	N
Arformoterol	2	0.61 (0.15-2.44)	N	0.61	0.50	N
Atovaquone/Proguanil	2	0.27 (0.07-1.07)	N	0.27	4.01	N
Baricitinib	2	0.17 (0.04-0.68)	N	0.17	8.15	N
Beclometasone	2	0.14 (0.04-0.57)	N	0.14	10.32	N
Bempedoic Acid	2	0.97 (0.24-3.87)	N	0.97	0.00	N
Bimatoprost	2	0.05 (0.01-0.20)	N	0.05	36.34	N
Brimonidine/Brinzolamide	2	0.38 (0.09-1.51)	N	0.38	2.05	N
Brompheniramine/Dextromethorphan/Pseudoephedrine	2	7.45 (1.85-29.96)	N	7.40	11.09	N
Burosumab	2	0.15 (0.04-0.61)	N	0.15	9.50	N
Caffeine	2	1.22 (0.31-4.89)	N	1.22	0.08	N
Calcium	2	0.14 (0.04-0.57)	N	0.14	10.29	N
Calcium Carbonate	2	0.36 (0.09-1.43)	N	0.36	2.30	N
Candesartan/Hydrochlorothiazide	2	0.31 (0.08-1.26)	N	0.31	3.00	N
Cedazuridine/Decitabine	2	0.38 (0.09-1.52)	N	0.38	2.02	N
Cefoxitin	2	4.78 (1.19-19.16)	N	4.76	5.94	N
Ceritinib	2	0.22 (0.05-0.86)	N	0.22	5.68	N
Cimetidine	2	0.73 (0.18-2.94)	N	0.74	0.19	N
Clotiapine	2	76.61 (18.14-323.43)	N	71.00	138.18	N
Cobicistat/Elvitegravir/Emtricitabine/ Tenofovir Alafenamide	2	0.38 (0.09-1.51)	N	0.38	2.04	N
Colchicine	2	0.18 (0.04-0.71)	N	0.18	7.61	N
Colesevelam	2	0.25 (0.06-0.98)	N	0.25	4.64	N
Cyanocobalamin	2	0.71 (0.18-2.84)	N	0.71	0.24	N
Daclatasvir	2	0.24 (0.06-0.97)	N	0.24	4.73	N
Daclizumab	2	0.29 (0.07-1.14)	N	0.29	3.58	N
Dantrolene	2	2.08 (0.52-8.32)	N	2.07	1.11	N
Darifenacin	2	0.43 (0.11-1.72)	N	0.43	1.52	N
Deferiprone	2	0.38 (0.10-1.52)	N	0.38	2.01	N
Desflurane	2	1.53 (0.38-6.12)	N	1.53	0.37	N
Dicycloverine	2	1.01 (0.25-4.05)	N	1.01	0.00	N
Diphenhydramine/Ibuprofen	2	0.20 (0.05-0.79)	N	0.20	6.57	N
Dolutegravir	2	0.14 (0.03-0.56)	N	0.14	10.64	N
Domperidone	2	4.04 (1.01-16.20)	N	4.03	4.56	N
Edoxaban	2	0.13 (0.03-0.53)	N	0.13	11.24	N
Efalizumab	2	0.30 (0.08-1.20)	N	0.30	3.24	N
Elacestrant	2	0.17 (0.04-0.69)	N	0.17	7.87	N
Elosulfase Alfa	2	0.18 (0.05-0.74)	N	0.19	7.18	N
Emtricitabine/Rilpivirine/Tenofovir Alafenamide	2	0.95 (0.24-3.79)	N	0.95	0.01	N
Emtricitabine/Rilpivirine/Tenofovir Disoproxil	2	0.22 (0.05-0.87)	N	0.22	5.62	N
Emtricitabine/Tenofovir	2	0.47 (0.12-1.88)	N	0.47	1.20	N
Enalapril/Hydrochlorothiazide	2	1.41 (0.35-5.64)	N	1.41	0.24	N
Enasidenib	2	0.34 (0.08-1.35)	N	0.34	2.58	N
Enfortumab Vedotin	2	0.25 (0.06-0.98)	N	0.25	4.64	N
Enfuvirtide	2	0.48 (0.12-1.90)	N	0.48	1.16	N
Ethinylestradiol/Etonogestrel	2	0.03 (0.01-0.10)	N	0.03	75.64	N
Finerenone	2	1.13 (0.28-4.51)	N	1.13	0.03	N
Flibanserin	2	0.58 (0.14-2.32)	N	0.58	0.61	N
Follitropin Alfa	2	0.77 (0.19-3.06)	N	0.77	0.14	N
Gabapentin Enacarbil	2	0.46 (0.12-1.85)	N	0.46	1.25	N
Gadodiamide	2	0.32 (0.08-1.27)	N	0.32	2.91	N
Gadoteric Acid	2	0.18 (0.04-0.72)	N	0.18	7.52	N
Gadoversetamide	2	0.56 (0.14-2.22)	N	0.56	0.71	N
Guselkumab	2	0.05 (0.01-0.19)	N	0.05	38.24	N
Hyaluronidase/Immunoglobulin Human Normal	2	0.58 (0.15-2.32)	N	0.58	0.60	N
Hydralazine	2	0.18 (0.05-0.73)	N	0.18	7.35	N
Hydrochlorothiazide/Metoprolol	2	4.51 (1.12-18.08)	N	4.49	5.43	N
Hydrochlorothiazide/Triamterene/Ve-rapamil	2	638.38 (106.66-3820.65)	N	383.43	763.63	N
Hydrocortisone/Oxytetracycline	2	39.08 (9.50-160.72)	N	37.59	71.31	N
Hydroxycarbamide	2	0.18 (0.05-0.72)	N	0.18	7.44	N
Icatibant	2	0.15 (0.04-0.61)	N	0.15	9.49	N
Imiquimod	2	0.22 (0.06-0.90)	N	0.22	5.37	N
Indinavir	2	1.13 (0.28-4.52)	N	1.13	0.03	N
Insulin Glargine/Lixisenatide	2	0.41 (0.10-1.63)	N	0.41	1.72	N
Interferon Alfacon-1	2	0.55 (0.14-2.19)	N	0.55	0.75	N
Labetalol	2	0.55 (0.14-2.19)	N	0.55	0.75	N
Levosalbutamol	2	0.42 (0.11-1.70)	N	0.42	1.56	N
Lomitapide	2	0.14 (0.04-0.58)	N	0.14	10.15	N
Loracarbef	2	20.59 (5.07-83.57)	N	20.18	36.50	N
Lormetazepam	2	29.92 (7.32-122.25)	N	29.05	54.22	N
Magnesium Sulfate	2	0.69 (0.17-2.76)	N	0.69	0.28	N
Mefenamic Acid	2	2.11 (0.53-8.45)	N	2.11	1.16	N
Meningococcal Vaccine	2	2.64 (0.66-10.57)	N	2.63	2.03	N
Metamfetamine	2	1.07 (0.27-4.29)	N	1.07	0.01	N
Methocarbamol	2	1.43 (0.36-5.73)	N	1.43	0.26	N
Miconazole	2	0.13 (0.03-0.52)	N	0.13	11.70	N
Midostaurin	2	0.33 (0.08-1.31)	N	0.33	2.74	N
Molindone	2	30.89 (7.56-126.28)	N	29.96	56.03	N
Nadolol	2	0.95 (0.24-3.78)	N	0.95	0.01	N
Nicotinic Acid	2	0.02 (0.01-0.10)	N	0.02	77.46	N
Nizatidine	2	4.50 (1.12-18.03)	N	4.48	5.41	N
Norepinephrine	2	0.48 (0.12-1.93)	N	0.48	1.11	N
Olanzapine/Samidorphan	2	1.09 (0.27-4.37)	N	1.09	0.02	N
Olodaterol/Tiotropium	2	0.26 (0.07-1.05)	N	0.26	4.12	N
Omeprazole/Sodium Bicarbonate	2	0.81 (0.20-3.24)	N	0.81	0.09	N
Pancrelipase	2	0.40 (0.10-1.59)	N	0.40	1.83	N
Pegaspargase	2	0.15 (0.04-0.60)	N	0.15	9.67	N
Pegloticase	2	0.31 (0.08-1.26)	N	0.31	2.99	N
Pegvisomant	2	0.19 (0.05-0.75)	N	0.19	7.09	N
Perampanel	2	0.38 (0.09-1.50)	N	0.38	2.08	N
Perindopril	2	0.17 (0.04-0.68)	N	0.17	8.09	N
Phenobarbital	2	0.92 (0.23-3.67)	N	0.92	0.01	N
Pipamperone	2	8.22 (2.04-33.06)	N	8.16	12.57	N
Polatuzumab Vedotin	2	0.40 (0.10-1.61)	N	0.40	1.78	N
Prazosin	2	1.09 (0.27-4.36)	N	1.09	0.01	N
Pyridostigmine	2	0.60 (0.15-2.38)	N	0.60	0.55	N
Pyridoxine	2	6.26 (1.56-25.14)	N	6.22	8.78	N
Quinine	2	0.60 (0.15-2.38)	N	0.60	0.55	N
Remdesivir	2	0.11 (0.03-0.44)	N	0.11	14.49	N
Ripretinib	2	0.18 (0.05-0.72)	N	0.18	7.41	N
Ritonavir/Tipranavir	2	2.49 (0.62-9.99)	N	2.49	1.78	N
Rizatriptan	2	0.33 (0.08-1.31)	N	0.33	2.77	N
Roflumilast	2	0.21 (0.05-0.84)	N	0.21	5.96	N
Saquinavir	2	1.29 (0.32-5.15)	N	1.29	0.13	N
Selpercatinib	2	1.24 (0.31-4.97)	N	1.24	0.09	N
Silodosin	2	0.49 (0.12-1.97)	N	0.49	1.04	N
Simeticone	2	1.72 (0.43-6.87)	N	1.71	0.60	N
Sodium Bicarbonate	2	1.13 (0.28-4.52)	N	1.13	0.03	N
Sodium Fluoride	2	0.20 (0.05-0.78)	N	0.20	6.63	N
Stiripentol	2	0.65 (0.16-2.60)	N	0.65	0.37	N
Tafluprost	2	0.49 (0.12-1.97)	N	0.49	1.05	N
Tamoxifen	2	0.13 (0.03-0.51)	N	0.13	11.85	N
Technetium Tc 99M Mebrofenin	2	12.12 (3.00-48.89)	N	11.98	20.15	N
Telithromycin	2	0.17 (0.04-0.69)	N	0.17	7.96	N
Temsirolimus	2	0.22 (0.06-0.89)	N	0.22	5.47	N
Teprotumumab	2	0.16 (0.04-0.65)	N	0.16	8.71	N
Terazosin	2	0.70 (0.18-2.81)	N	0.70	0.25	N
Thyrotropin Alfa	2	0.92 (0.23-3.69)	N	0.92	0.01	N
Tiagabine	2	1.19 (0.30-4.75)	N	1.19	0.06	N
Tiapride	2	159.59 (35.72-713.11)	N	136.94	270.16	N
Tirofiban	2	0.56 (0.14-2.22)	N	0.56	0.71	N
Tirzepatide	2	0.03 (0.01-0.12)	N	0.03	64.70	N
Trandolapril	2	0.93 (0.23-3.74)	N	0.93	0.01	N
Tranexamic Acid	2	0.39 (0.10-1.58)	N	0.39	1.86	N
Trastuzumab Emtansine	2	0.16 (0.04-0.63)	N	0.16	9.07	N
Tricaprilin	2	25.88 (6.35-105.43)	N	25.23	46.58	N
Varicella Zoster Vaccine	2	2.76 (0.69-11.04)	N	2.75	2.23	N
Vericiguat	2	1.45 (0.36-5.79)	N	1.45	0.28	N
Zinc	2	0.80 (0.20-3.20)	N	0.80	0.10	N
8-Tetrahydrocannabinol	1	0.69 (0.10-4.90)	N	0.69	0.14	N
Abciximab	1	0.29 (0.04-2.06)	N	0.29	1.73	N
Abrocitinib	1	0.28 (0.04-2.01)	N	0.28	1.82	N
Acetylsalicylic Acid/Oxycodone	1	8.63 (1.20-61.79)	N	8.56	6.68	N
Aclidinium/Formoterol	1	1.80 (0.25-12.83)	N	1.80	0.36	N
Adefovir	1	0.12 (0.02-0.83)	N	0.12	6.64	N
Aducanumab	1	0.91 (0.13-6.43)	N	0.91	0.01	N
Alanine/Arginine/Calcium Chloride/Glucose/Glycine/Histidine/ Isoleucine/Leucine/Lysine/Magnesi-um Chloride/Methionine/ Phenylalanine/Potassium Phosphate/Proline/Serine/Sodium Acetate/Sodium Chloride/Threonine/Tryptophan/Tyro-sine/Valine	1	4.27 (0.60-30.48)	N	4.26	2.50	N
Alectinib	1	0.08 (0.01-0.55)	N	0.08	10.92	N
Alfentanil	1	18.07 (2.50-130.65)	N	17.75	15.82	N
Aliskiren/Valsartan	1	0.97 (0.14-6.89)	N	0.97	0.00	N
Almotriptan	1	1.23 (0.17-8.74)	N	1.23	0.04	N
Aluminium Hydroxide/Magnesium Hydroxide/Simeticone	1	2.52 (0.35-17.94)	N	2.52	0.91	N
Amlodipine/Atorvastatin	1	0.24 (0.03-1.72)	N	0.24	2.38	N
Amlodipine/Benazepril	1	0.81 (0.11-5.78)	N	0.81	0.04	N
Amlodipine/Perindopril	1	0.72 (0.10-5.15)	N	0.72	0.10	N
Amoxicillin/Clarithromycin/Esomepr-azole	1	7.25 (1.01-51.88)	N	7.21	5.35	N
Amoxicillin/Clarithromycin/Pantopra-zole	1	68.40 (8.99-520.16)	N	63.90	61.98	N
Ampicillin/Sulbactam	1	0.28 (0.04-2.02)	N	0.28	1.80	N
Anti-D Immunoglobulin	1	0.15 (0.02-1.03)	N	0.15	5.03	N
Aprotinin	1	0.03 (0.00-0.20)	N	0.03	34.22	N
Artesunate	1	17.73 (2.45-128.19)	N	17.43	15.50	N
Articaine/Epinephrine	1	0.25 (0.03-1.76)	N	0.25	2.29	N
Ascorbic Acid/Biotin/Chromium/Colecalciferol/Copper/Cyanocobalamin/Folic Acid/Iron/Molybdenum/Nicotinic Acid/Pantothenic Acid/Phytomenadione/Pyridoxine/Re-tinol/Riboflavin/Selenium/Thiamine/T-ocopherol/Zinc	1	0.41 (0.06-2.93)	N	0.41	0.83	N
Ascorbic Acid/Ergocalciferol/Nicotinamide/Py-ridoxine/Retinol/Riboflavin/Thiamine	1	1.37 (0.19-9.71)	N	1.37	0.10	N
Atogepant	1	0.14 (0.02-1.01)	N	0.14	5.15	N
Avacopan	1	0.18 (0.02-1.25)	N	0.18	3.86	N
Avelumab	1	0.24 (0.03-1.70)	N	0.24	2.40	N
Azelastine	1	0.12 (0.02-0.84)	N	0.12	6.61	N
Bamlanivimab/Etesevimab	1	0.32 (0.05-2.29)	N	0.32	1.42	N
Basiliximab	1	0.11 (0.01-0.75)	N	0.11	7.53	N
Bcg Vaccine	1	0.06 (0.01-0.45)	N	0.06	13.68	N
Bebtelovimab	1	0.20 (0.03-1.41)	N	0.20	3.23	N
Becaplermin	1	0.16 (0.02-1.11)	N	0.16	4.56	N
Bedaquiline	1	0.14 (0.02-0.99)	N	0.14	5.31	N
Belantamab Mafodotin	1	0.13 (0.02-0.92)	N	0.13	5.85	N
Belatacept	1	0.19 (0.03-1.38)	N	0.19	3.35	N
Belumosudil	1	0.23 (0.03-1.65)	N	0.23	2.55	N
Benzonatate	1	0.45 (0.06-3.19)	N	0.45	0.67	N
Betahistine	1	18.78 (2.59-135.87)	N	18.43	16.50	N
Bictegravir/Emtricitabine/Tenofovir	1	1.08 (0.15-7.71)	N	1.08	0.01	N
Bismuth/Metronidazole/Tetracycline	1	0.26 (0.04-1.83)	N	0.26	2.14	N
Bremelanotide	1	1.17 (0.17-8.35)	N	1.17	0.03	N
Brexucabtagene Autoleucel	1	0.29 (0.04-2.05)	N	0.29	1.75	N
Brimonidine/Timolol	1	0.12 (0.02-0.83)	N	0.12	6.64	N
Brinzolamide/Timolol	1	0.79 (0.11-5.64)	N	0.79	0.05	N
Bromfenac	1	0.41 (0.06-2.93)	N	0.41	0.83	N
Butorphanol	1	0.33 (0.05-2.35)	N	0.33	1.36	N
Cabotegravir	1	0.30 (0.04-2.10)	N	0.30	1.68	N
Caffeine/Ergotamine	1	2.15 (0.30-15.31)	N	2.15	0.62	N
Calcitonin	1	0.24 (0.03-1.74)	N	0.24	2.33	N
Calcium/Calcium Carbonate	1	18.78 (2.59-135.87)	N	18.43	16.50	N
Camphor	1	1.12 (0.16-7.99)	N	1.12	0.01	N
Caplacizumab	1	0.27 (0.04-1.90)	N	0.27	2.01	N
Carboprost	1	0.55 (0.08-3.90)	N	0.55	0.37	N
Carglumic Acid	1	0.63 (0.09-4.46)	N	0.63	0.22	N
Caspofungin	1	0.17 (0.02-1.18)	N	0.17	4.21	N
Cefazolin	1	0.16 (0.02-1.11)	N	0.16	4.57	N
Cefepime	1	0.18 (0.02-1.24)	N	0.18	3.88	N
Ceftolozane/Tazobactam	1	0.62 (0.09-4.40)	N	0.62	0.23	N
Cerliponase Alfa	1	0.94 (0.13-6.71)	N	0.94	0.00	N
Chlormethine	1	0.13 (0.02-0.95)	N	0.13	5.58	N
Chlorphenamine/Dextromethorphan/Paracetamol	1	0.71 (0.10-5.04)	N	0.71	0.12	N
Chlorpropamide	1	4.37 (0.61-31.18)	N	4.36	2.59	N
Cineole/Menthol/Salicylic Acid/Thymol	1	2.14 (0.30-15.21)	N	2.13	0.60	N
Ciprofloxacin/Fluocinolone Acetonide	1	4.52 (0.63-32.21)	N	4.50	2.73	N
Cisatracurium	1	0.94 (0.13-6.69)	N	0.94	0.00	N
Clavulanic Acid/Ticarcillin	1	1.77 (0.25-12.57)	N	1.77	0.33	N
Clindamycin/Tretinoin	1	2.45 (0.34-17.43)	N	2.45	0.86	N
Clofarabine	1	0.08 (0.01-0.53)	N	0.08	11.39	N
Clopamide/Dihydroergocristine/Rese-rpine	1	30.89 (4.22-226.28)	N	29.95	28.02	N
Clotiazepam	1	106.39 (13.48-839.82)	N	95.85	93.96	N
Cobicistat/Darunavir	1	0.53 (0.07-3.76)	N	0.53	0.42	N
Codeine/Diclofenac	1	1.07 (0.15-7.61)	N	1.07	0.00	N
Colecalciferol	1	0.70 (0.10-5.00)	N	0.70	0.12	N
Complement C1 Esterase Inhibitor	1	0.04 (0.01-0.26)	N	0.04	25.17	N
Copper	1	0.01 (0.00-0.07)	N	0.01	99.70	N
Cortisone	1	0.85 (0.12-6.03)	N	0.85	0.03	N
Covid-19 Vaccine	1	0.22 (0.03-1.55)	N	0.22	2.79	N
Crisaborole	1	0.07 (0.01-0.52)	N	0.07	11.77	N
Crizotinib	1	0.03 (0.00-0.24)	N	0.03	27.15	N
Cromoglicic Acid	1	0.43 (0.06-3.04)	N	0.43	0.76	N
Cyclopentolate	1	0.55 (0.08-3.90)	N	0.55	0.37	N
Cyproheptadine	1	1.47 (0.21-10.46)	N	1.47	0.15	N
Dactinomycin	1	0.33 (0.05-2.34)	N	0.33	1.36	N
Dalteparin	1	0.11 (0.02-0.82)	N	0.12	6.81	N
Dapagliflozin/Metformin	1	0.23 (0.03-1.66)	N	0.23	2.51	N
Daratumumab/Vorhyaluronidase Alfa	1	0.36 (0.05-2.56)	N	0.36	1.13	N
Deflazacort	1	0.14 (0.02-0.98)	N	0.14	5.37	N
Degarelix	1	0.10 (0.01-0.70)	N	0.10	8.21	N
Deucravacitinib	1	0.37 (0.05-2.65)	N	0.37	1.06	N
Dexamethasone/Neomycin/Polymyx-in B	1	0.53 (0.07-3.77)	N	0.53	0.41	N
Dextromethorphan/Doxylamine	1	5.73 (0.80-40.95)	N	5.71	3.88	N
Dextromethorphan/Doxylamine/Eph-edrine/Ethanol/Paracetamol	1	12.44 (1.73-89.41)	N	12.29	10.38	N
Dextromethorphan/Pseudoephedrine	1	13.49 (1.87-97.07)	N	13.31	11.40	N
Diamorphine	1	3.41 (0.48-24.28)	N	3.40	1.70	N
Dicloxacillin	1	1.44 (0.20-10.22)	N	1.44	0.13	N
Dienogest	1	15.70 (2.18-113.24)	N	15.46	13.54	N
Dietary Supplement	1	0.95 (0.13-6.74)	N	0.95	0.00	N
Dihydroergotamine	1	0.66 (0.09-4.72)	N	0.67	0.17	N
Dimenhydrinate	1	1.18 (0.17-8.39)	N	1.18	0.03	N
Dinutuximab	1	0.53 (0.07-3.76)	N	0.53	0.42	N
Disopyramide	1	0.56 (0.08-3.98)	N	0.56	0.35	N
Dobutamine/Glucose	1	1.58 (0.22-11.25)	N	1.58	0.21	N
Docusate	1	0.38 (0.05-2.69)	N	0.38	1.02	N
Dolutegravir/Lamivudine	1	0.21 (0.03-1.50)	N	0.21	2.95	N
Donepezil/Memantine	1	1.26 (0.18-8.96)	N	1.26	0.05	N
Dornase Alfa	1	0.12 (0.02-0.88)	N	0.12	6.19	N
Dosulepin	1	16.80 (2.33-121.32)	N	16.53	14.60	N
Doxercalciferol	1	0.85 (0.12-6.07)	N	0.86	0.02	N
Drospirenone	1	0.23 (0.03-1.64)	N	0.23	2.57	N
Drospirenone/Estetrol	1	3.71 (0.52-26.45)	N	3.70	1.97	N
Ebastine	1	4.50 (0.63-32.06)	N	4.48	2.71	N
Efavirenz/Emtricitabine/Tenofovir Disoproxil	1	0.02 (0.00-0.16)	N	0.02	43.01	N
Eflornithine	1	1.20 (0.17-8.56)	N	1.20	0.03	N
Elbasvir/Grazoprevir	1	0.11 (0.02-0.79)	N	0.11	7.12	N
Elexacaftor/Ivacaftor/Tezacaftor	1	0.04 (0.01-0.27)	N	0.04	24.80	N
Elranatamab	1	2.50 (0.35-17.79)	N	2.50	0.90	N
Emtricitabine	1	0.51 (0.07-3.60)	N	0.51	0.48	N
Ephedrine	1	1.86 (0.26-13.20)	N	1.85	0.39	N
Epinephrine/Lidocaine	1	0.22 (0.03-1.55)	N	0.22	2.79	N
Eprosartan/Hydrochlorothiazide	1	6.56 (0.92-46.88)	N	6.52	4.68	N
Eptacog Alfa (Activated)	1	0.22 (0.03-1.54)	N	0.22	2.82	N
Ergotamine	1	3.55 (0.50-25.27)	N	3.54	1.82	N
Erythropoietin Human	1	0.39 (0.05-2.77)	N	0.39	0.95	N
Estazolam	1	2.20 (0.31-15.63)	N	2.19	0.65	N
Etelcalcetide	1	0.18 (0.02-1.25)	N	0.18	3.85	N
Ethanol	1	0.26 (0.04-1.86)	N	0.26	2.08	N
Ethinylestradiol/Gestodene	1	1.68 (0.24-11.97)	N	1.68	0.28	N
Ethinylestradiol/Levonorgestrel	1	0.09 (0.01-0.67)	N	0.09	8.72	N
Ethinylestradiol/Norelgestromin	1	0.03 (0.00-0.20)	N	0.03	33.37	N
Ethosuximide	1	0.60 (0.08-4.27)	N	0.60	0.26	N
Etodolac	1	0.45 (0.06-3.16)	N	0.45	0.69	N
Factor Viii (Antihaemophilic Factor)/Von Willebrand Factor	1	0.32 (0.04-2.25)	N	0.32	1.47	N
Fedratinib	1	0.41 (0.06-2.94)	N	0.41	0.83	N
Ferric Derisomaltose	1	0.46 (0.07-3.29)	N	0.46	0.62	N
Ferumoxytol	1	0.14 (0.02-1.00)	N	0.14	5.27	N
Fidaxomicin	1	0.28 (0.04-1.97)	N	0.28	1.88	N
Flavoxate	1	31.92 (4.35-234.06)	N	30.92	28.98	N
Fludrocortisone	1	0.99 (0.14-7.06)	N	0.99	0.00	N
Flumazenil	1	1.41 (0.20-10.06)	N	1.41	0.12	N
Flunarizine	1	159.59 (19.21-1325.67)	N	136.94	135.08	N
Fluocinolone Acetonide	1	0.29 (0.04-2.05)	N	0.29	1.75	N
Flupentixol/Melitracen	1	8.40 (1.17-60.15)	N	8.34	6.46	N
Flurazepam	1	0.86 (0.12-6.15)	N	0.87	0.02	N
Flutemetamol (18F)	1	5.18 (0.73-36.94)	N	5.15	3.35	N
Folic Acid	1	0.29 (0.04-2.03)	N	0.29	1.78	N
Folinic Acid	1	0.07 (0.01-0.51)	N	0.07	12.02	N
Follitropin Beta	1	0.24 (0.03-1.69)	N	0.24	2.44	N
Formoterol/Glycopyrronium	1	0.26 (0.04-1.83)	N	0.26	2.15	N
Fosamprenavir	1	0.49 (0.07-3.50)	N	0.49	0.52	N
Foscarnet	1	0.34 (0.05-2.38)	N	0.34	1.32	N
Fosfomycin	1	0.38 (0.05-2.69)	N	0.38	1.02	N
Fostamatinib	1	0.11 (0.01-0.75)	N	0.11	7.51	N
Fulvestrant	1	0.03 (0.00-0.19)	N	0.03	35.08	N
Gemifloxacin	1	0.37 (0.05-2.61)	N	0.37	1.08	N
Gemtuzumab Ozogamicin	1	0.10 (0.01-0.72)	N	0.10	8.00	N
Givosiran	1	0.41 (0.06-2.91)	N	0.41	0.85	N
Glecaprevir/Pibrentasvir	1	0.04 (0.01-0.26)	N	0.04	24.94	N
Glibenclamide/Metformin	1	0.53 (0.07-3.75)	N	0.53	0.42	N
Glucagon	1	0.42 (0.06-2.97)	N	0.42	0.81	N
Glycerol	1	0.38 (0.05-2.72)	N	0.38	0.99	N
Glycerol Phenylbutyrate	1	0.31 (0.04-2.22)	N	0.31	1.51	N
Halothane	1	10.76 (1.50-77.23)	N	10.65	8.75	N
Hamamelis Virginiana	1	7.48 (1.05-53.52)	N	7.43	5.57	N
Hexachlorophene	1	43.52 (5.87-322.92)	N	41.68	39.74	N
Homeopathics Nos	1	0.08 (0.01-0.55)	N	0.08	11.08	N
Hydrochlorothiazide/Quinapril	1	1.25 (0.18-8.86)	N	1.25	0.05	N
Hydroxocobalamin	1	1.59 (0.22-11.31)	N	1.59	0.22	N
Hydroxyprogesterone	1	0.02 (0.00-0.15)	N	0.02	45.12	N
Hyoscyamine	1	0.40 (0.06-2.84)	N	0.40	0.90	N
Ibuprofen/Pseudoephedrine	1	0.40 (0.06-2.83)	N	0.40	0.91	N
Iloprost	1	0.04 (0.01-0.31)	N	0.04	20.84	N
Immunoglobulin Human Anti-Rabies	1	1.76 (0.25-12.54)	N	1.76	0.33	N
Insulin Aspart/Insulin Degludec	1	1.61 (0.23-11.44)	N	1.61	0.23	N
Iotalamic Acid	1	3.19 (0.45-22.73)	N	3.18	1.50	N
Ioxaglic Acid	1	1.14 (0.16-8.11)	N	1.14	0.02	N
Isoniazid/Pyrazinamide/Rifampicin	1	0.99 (0.14-7.02)	N	0.99	0.00	N
Isoprenaline	1	4.06 (0.57-28.93)	N	4.04	2.29	N
Isosorbide Mononitrate	1	0.21 (0.03-1.53)	N	0.22	2.87	N
Ivosidenib	1	0.25 (0.04-1.77)	N	0.25	2.27	N
Ketoconazole	1	0.08 (0.01-0.60)	N	0.08	9.98	N
Ketotifen	1	0.19 (0.03-1.38)	N	0.20	3.32	N
Lanadelumab	1	0.11 (0.02-0.78)	N	0.11	7.20	N
Laronidase	1	0.07 (0.01-0.53)	N	0.07	11.56	N
Larotrectinib	1	0.60 (0.08-4.25)	N	0.60	0.27	N
Lemborexant	1	0.84 (0.12-5.95)	N	0.84	0.03	N
Lepirudin	1	1.87 (0.26-13.30)	N	1.87	0.40	N
Letrozole/Ribociclib	1	0.81 (0.11-5.76)	N	0.81	0.04	N
Levocarnitine	1	1.81 (0.25-12.87)	N	1.81	0.36	N
Levofolinic Acid	1	2.10 (0.30-14.97)	N	2.10	0.58	N
Levomilnacipran	1	0.46 (0.06-3.27)	N	0.46	0.63	N
Levorphanol	1	1.60 (0.23-11.39)	N	1.60	0.23	N
Lidocaine/Naphazoline	1	28.16 (3.86-205.75)	N	27.39	25.45	N
Lidocaine/Prilocaine	1	0.76 (0.11-5.37)	N	0.76	0.08	N
Luspatercept	1	0.43 (0.06-3.09)	N	0.43	0.74	N
Macrogol 400	1	0.16 (0.02-1.13)	N	0.16	4.45	N
Macrogol 400/Propylene Glycol	1	0.20 (0.03-1.45)	N	0.20	3.11	N
Magnesium Hydroxide	1	0.42 (0.06-2.98)	N	0.42	0.81	N
Mannitol	1	0.35 (0.05-2.46)	N	0.35	1.23	N
Maribavir	1	0.27 (0.04-1.93)	N	0.27	1.94	N
Melatonin	1	2.80 (0.39-19.93)	N	2.79	1.15	N
Melphalan	1	0.05 (0.01-0.34)	N	0.05	19.04	N
Meprobamate	1	2.22 (0.31-15.81)	N	2.22	0.67	N
Metformin/Saxagliptin	1	0.28 (0.04-2.01)	N	0.28	1.82	N
Methohexital	1	4.22 (0.59-30.08)	N	4.20	2.44	N
Methylnaltrexone	1	0.43 (0.06-3.07)	N	0.43	0.75	N
Metirosine	1	6.60 (0.92-47.20)	N	6.57	4.72	N
Metronidazole/Sodium Chloride	1	6.89 (0.96-49.25)	N	6.85	5.00	N
Mifepristone	1	0.05 (0.01-0.35)	N	0.05	18.58	N
Minoxidil	1	0.01 (0.00-0.06)	N	0.01	110.69	N
Mitotane	1	0.32 (0.05-2.29)	N	0.32	1.42	N
Mitoxantrone	1	0.16 (0.02-1.14)	N	0.16	4.39	N
Moclobemide	1	17.73 (2.45-128.19)	N	17.43	15.50	N
Nabumetone	1	0.57 (0.08-4.08)	N	0.57	0.32	N
Nadide	1	38.30 (5.19-282.69)	N	36.87	34.93	N
Naloxone/Pentazocine	1	5.07 (0.71-36.16)	N	5.04	3.25	N
Naratriptan	1	0.59 (0.08-4.21)	N	0.59	0.28	N
Nateglinide	1	0.52 (0.07-3.71)	N	0.52	0.44	N
Nefazodone	1	0.27 (0.04-1.93)	N	0.27	1.94	N
Neratinib	1	0.14 (0.02-0.98)	N	0.14	5.41	N
Netupitant/Palonosetron	1	1.81 (0.25-12.90)	N	1.81	0.36	N
Nicardipine	1	0.36 (0.05-2.55)	N	0.36	1.14	N
Nifurtimox	1	9.48 (1.32-67.96)	N	9.40	7.51	N
Nitrous Oxide	1	0.64 (0.09-4.52)	N	0.64	0.21	N
Nonacog Alfa	1	0.16 (0.02-1.11)	N	0.16	4.58	N
Norethisterone	1	0.19 (0.03-1.33)	N	0.19	3.54	N
Olodaterol	1	1.96 (0.28-13.96)	N	1.96	0.47	N
Omega-3-Acid Ethyl Ester	1	0.09 (0.01-0.61)	N	0.09	9.69	N
Onasemnogene Abeparvovec	1	0.12 (0.02-0.83)	N	0.12	6.69	N
Orlistat	1	0.02 (0.00-0.13)	N	0.02	53.18	N
Palonosetron	1	0.58 (0.08-4.16)	N	0.59	0.29	N
Panitumumab	1	0.03 (0.00-0.23)	N	0.03	29.34	N
Paracetamol/Pseudoephedrine	1	2.44 (0.34-17.39)	N	2.44	0.85	N
Paricalcitol	1	0.05 (0.01-0.34)	N	0.05	19.14	N
Pasireotide	1	0.14 (0.02-0.98)	N	0.14	5.37	N
Pegaptanib	1	0.86 (0.12-6.14)	N	0.86	0.02	N
Peginesatide	1	1.04 (0.15-7.40)	N	1.04	0.00	N
Peginterferon	1	0.93 (0.13-6.61)	N	0.93	0.01	N
Perospirone	1	239.39 (26.75-2141.89)	N	191.71	189.91	N
Piracetam	1	31.92 (4.35-234.06)	N	30.92	28.98	N
Ponesimod	1	1.84 (0.26-13.07)	N	1.84	0.38	N
Posaconazole	1	0.11 (0.02-0.79)	N	0.11	7.06	N
Preladenant	1	957.55 (59.89-15309.80)	N	479.27	477.77	N
Proguanil	1	22.27 (3.07-161.72)	N	21.79	19.85	N
Promazine	1	87.05 (11.24-674.28)	N	79.88	77.97	N
Propylthiouracil	1	0.37 (0.05-2.61)	N	0.37	1.09	N
Pyrazinamide	1	0.89 (0.13-6.34)	N	0.89	0.01	N
Pyrimethamine	1	0.56 (0.08-3.97)	N	0.56	0.35	N
Quazepam	1	8.33 (1.16-59.62)	N	8.26	6.39	N
Rifabutin	1	0.63 (0.09-4.49)	N	0.63	0.21	N
Rilpivirine	1	0.13 (0.02-0.94)	N	0.13	5.67	N
Risdiplam	1	0.21 (0.03-1.49)	N	0.21	2.98	N
Rolapitant	1	0.44 (0.06-3.15)	N	0.44	0.70	N
Romidepsin	1	0.30 (0.04-2.16)	N	0.30	1.59	N
Rotavirus Vaccine	1	26.60 (3.65-194.01)	N	25.91	23.97	N
Rozanolixizumab	1	2.49 (0.35-17.75)	N	2.49	0.89	N
Sacituzumab Govitecan	1	0.10 (0.01-0.72)	N	0.10	8.01	N
Satralizumab	1	0.53 (0.08-3.79)	N	0.53	0.41	N
Saxagliptin	1	0.13 (0.02-0.91)	N	0.13	5.95	N
Selenium	1	15.70 (2.18-113.24)	N	15.46	13.54	N
Selinexor	1	0.04 (0.01-0.31)	N	0.04	20.86	N
Sibutramine	1	0.21 (0.03-1.51)	N	0.21	2.92	N
Simeprevir	1	0.08 (0.01-0.60)	N	0.08	9.95	N
Sodium Bicarbonate/Sodium Chloride	1	0.75 (0.11-5.30)	N	0.75	0.09	N
Sodium Phenylbutyrate	1	1.09 (0.15-7.73)	N	1.09	0.01	N
Sodium Phosphate	1	0.12 (0.02-0.88)	N	0.12	6.22	N
Sodium Zirconium Cyclosilicate	1	0.43 (0.06-3.03)	N	0.43	0.77	N
Soft Soap	1	1.99 (0.28-14.19)	N	1.99	0.50	N
Solriamfetol	1	0.31 (0.04-2.22)	N	0.31	1.51	N
Sonidegib	1	0.60 (0.08-4.24)	N	0.60	0.27	N
Stanozolol	1	23.35 (3.21-169.79)	N	22.82	20.89	N
Sulfacetamide/Sulfur	1	21.28 (2.93-154.38)	N	20.84	18.91	N
Sulfur Hexafluoride	1	0.26 (0.04-1.82)	N	0.26	2.15	N
Talazoparib	1	0.52 (0.07-3.72)	N	0.52	0.43	N
Tazemetostat	1	0.28 (0.04-1.97)	N	0.28	1.89	N
Technetium Tc 99M Medronate	1	2.65 (0.37-18.83)	N	2.64	1.02	N
Teclistamab	1	0.37 (0.05-2.63)	N	0.37	1.07	N
Telbivudine	1	0.25 (0.04-1.79)	N	0.25	2.21	N
Tenecteplase	1	0.35 (0.05-2.47)	N	0.35	1.22	N
Tenofovir Alafenamide	1	0.24 (0.03-1.69)	N	0.24	2.45	N
Tepotinib	1	0.82 (0.12-5.83)	N	0.82	0.04	N
Tetracaine	1	2.79 (0.39-19.88)	N	2.79	1.15	N
Tetrazepam	1	13.30 (1.85-95.71)	N	13.13	11.22	N
Tezepelumab	1	0.19 (0.03-1.32)	N	0.19	3.55	N
Theophylline	1	0.14 (0.02-0.96)	N	0.14	5.50	N
Thiopental	1	2.35 (0.33-16.74)	N	2.35	0.78	N
Thyroid	1	0.17 (0.02-1.23)	N	0.17	3.95	N
Ticlopidine	1	0.33 (0.05-2.31)	N	0.33	1.40	N
Timolol	1	0.10 (0.01-0.68)	N	0.10	8.58	N
Tinzaparin	1	0.26 (0.04-1.84)	N	0.26	2.13	N
Tioguanine	1	0.60 (0.08-4.26)	N	0.60	0.27	N
Tofersen	1	4.60 (0.65-32.84)	N	4.59	2.81	N
Trandolapril/Verapamil	1	0.54 (0.08-3.82)	N	0.54	0.40	N
Trastuzumab Deruxtecan	1	0.07 (0.01-0.51)	N	0.07	12.10	N
Trientine	1	1.54 (0.22-10.93)	N	1.54	0.19	N
Trimethoprim	1	0.17 (0.02-1.19)	N	0.17	4.15	N
Tucatinib	1	0.09 (0.01-0.65)	N	0.09	8.99	N
Umbralisib	1	1.92 (0.27-13.65)	N	1.92	0.44	N
Ursodeoxycholic Acid	1	0.17 (0.02-1.22)	N	0.17	4.00	N
Vasopressin	1	1.81 (0.25-12.90)	N	1.81	0.36	N
Vecuronium	1	0.71 (0.10-5.07)	N	0.71	0.12	N
Vibegron	1	0.24 (0.03-1.70)	N	0.24	2.41	N
Vinblastine	1	1.51 (0.21-10.76)	N	1.51	0.17	N
Vonoprazan	1	2.73 (0.38-19.42)	N	2.72	1.09	N
Voxelotor	1	0.02 (0.00-0.13)	N	0.02	51.03	N
Zalcitabine	1	8.47 (1.18-60.68)	N	8.41	6.53	N
Zopiclone	1	2.13 (0.30-15.14)	N	2.13	0.60	N
